# Supplementary material for: 3-{2-[(3-{(E)-2-[4-(Dimethyl­amino)­phen­yl]ethen­yl}quinoxalin-2-yl)­oxy]eth­yl}-1,3-oxazolidin-2-one monohydrate
Source: Acta Crystallogr Sect E Struct Rep Online. 2011 Dec 23;68(Pt 1):o241. doi: 10.1107/S1600536811054481 (PMC3254572; doi:10.1107/S1600536811054481)
Supplement: Supplementary file 1 [file e-68-0o241-sup1.cif]

##############################################################################
#                                                                            #
# This CIF contains the data in a paper accepted for publication in          #
# Acta Crystallographica Section E. It conforms to the requirements of       #
# Notes for Authors for Acta Crystallographica Section E, and has been       #
# peer reviewed under the auspices of the IUCr Commission on Journals.       #
#                                                                            #
# Full details of the Crystallographic Information File format               #
# are given in the paper "The Crystallographic Information File (CIF):       #
# a New Standard Archive File for Crystallography" by S. R. Hall, F. H.      #
# Allen and I. D. Brown [Acta Cryst. (1991), A47, 655-685].                  #
#                                                                            #
# The current version of the core CIF dictionary is obtainable from          #
# ftp://ftp.iucr.org/pub/cif_core.dic.                                       #
#                                                                            #
# Software is freely available for graphical display of the structure(s)     #
# in this CIF. For information consult the CIF software page                 #
# http://www.iucr.org/resources/cif/software.                                #
#                                                                            #
# This file may be used for bona fide research purposes within the           #
# scientific community so long as proper attribution is given to the journal # 
# article from which it was obtained.                                        #
#                                                                            #
##############################################################################
data_global
_audit_creation_method     SHELXL-97
_journal_date_recd_electronic     2011-12-17
_journal_date_accepted     2011-12-18
_journal_name_full     'Acta Crystallographica, Section E'
_journal_year     2012
_journal_volume     68
_journal_issue      1
_journal_page_first     o241
_journal_page_last     o241
_journal_paper_category     QO
_journal_paper_doi     10.1107/S1600536811054481
_journal_coeditor_code     XU5414
_publ_contact_author
;
     Dr. Seik Weng Ng
     Department of Chemistry
     University of Malaya
     50603 Kuala Lumpur
     Malaysia
;
_publ_contact_author_email     seikweng@um.edu.my
_publ_contact_author_fax     '03 7967 4193'
_publ_contact_author_phone     '03 7967 6778'
_publ_section_title
;\
3-{2-[(3-{(<i>E</i>)-2-[4-(Dimethylamino)phenyl]ethenyl}quinoxalin-2-yl)oxy]\
ethyl}-1,3-oxazolidin-2-one monohydrate
;
loop_
    _publ_author_name
    _publ_author_address
    'Ramli, Youssef'
;
Laboratoire de Chimie Organique H\'et\'erocyclique
P\^ole de Comp\'etences Pharmacochimie
Universit\'e Mohammed V-Agdal
BP 1014 Avenue Ibn Batout
Rabat
Morocco
;
    'Zouihri, Hafid'
;
CNRST Division UATRS
Angle Allal Fassi/FAR
BP 8027 Hay Riad
Rabat
Morocco
;
    'Essassi, El Mokhtar'
;
Laboratoire de Chimie Organique H\'et\'erocyclique
P\^ole de Comp\'etences Pharmacochimie
Universit\'e Mohammed V-Agdal
BP 1014 Avenue Ibn Batout
Rabat
Morocco
;
    'Ng, Seik Weng'
;
     Department of Chemistry
     University of Malaya
     50603 Kuala Lumpur
     Malaysia
     and
     Chemistry Department
     King Abdulaziz University
     PO Box 80203 Jeddah
     Saudi Arabia
;
_publ_section_synopsis     .
data_I
_audit_creation_method     SHELXL-97
_chemical_name_systematic
;
3-{2-[(3-{(<i>E</i>)-2-[4-(Dimethylamino)phenyl]ethenyl}quinoxalin-2-
yl)oxy]ethyl}-1,3-oxazolidin-2-one monohydrate
;
_chemical_name_common     ?
_chemical_formula_moiety     'C23 H24 N4 O3, H2 O'
_chemical_formula_sum     'C23 H26 N4 O4'
_chemical_formula_iupac     'C23 H24 N4 O3, H2 O'
_chemical_formula_weight     422.48
_chemical_melting_point     ?
_symmetry_cell_setting     monoclinic
_symmetry_space_group_name_H-M     'P 21/c'
_symmetry_space_group_name_Hall     '-P 2ybc'
loop_
    _symmetry_equiv_pos_as_xyz
    'x, y, z'
    '-x, y+1/2, -z+1/2'
    '-x, -y, -z'
    'x, -y-1/2, z-1/2'
_cell_length_a     7.209800(10)
_cell_length_b     23.3271(4)
_cell_length_c     12.3994(2)
_cell_angle_alpha     90.00
_cell_angle_beta     98.1190(10)
_cell_angle_gamma     90.00
_cell_volume     2064.47(6)
_cell_formula_units_Z     4
_cell_measurement_reflns_used     7579
_cell_measurement_theta_min     2.9846
_cell_measurement_theta_max     30.0491
_cell_measurement_temperature     293(2)
_exptl_crystal_description     prism
_exptl_crystal_colour     colorless
_exptl_crystal_size_max     0.21
_exptl_crystal_size_mid     0.20
_exptl_crystal_size_min     0.15
_exptl_crystal_density_diffrn     1.359
_exptl_crystal_density_meas     ?
_exptl_crystal_density_method     'not measured'
_exptl_crystal_F_000     896
_exptl_absorpt_coefficient_mu     0.095
_exptl_absorpt_correction_type     none
_exptl_absorpt_correction_T_min     ?
_exptl_absorpt_correction_T_max     ?
_diffrn_ambient_temperature     293(2)
_diffrn_radiation_type     MoK\a
_diffrn_radiation_wavelength     0.71073
_diffrn_radiation_source     'fine-focus sealed tube'
_diffrn_radiation_monochromator     graphite
_diffrn_measurement_device_type     'Bruker APEX DUO'
_diffrn_measurement_method     '\w scans'
_diffrn_detector_area_resol_mean     ?
_diffrn_reflns_number     28134
_diffrn_reflns_av_R_equivalents     0.0313
_diffrn_reflns_av_sigmaI/netI     0.0304
_diffrn_reflns_theta_min     2.41
_diffrn_reflns_theta_max     30.05
_diffrn_reflns_theta_full     30.05
_diffrn_measured_fraction_theta_max     0.965
_diffrn_measured_fraction_theta_full     0.965
_diffrn_reflns_limit_h_min     -10
_diffrn_reflns_limit_h_max     10
_diffrn_reflns_limit_k_min     -32
_diffrn_reflns_limit_k_max     27
_diffrn_reflns_limit_l_min     -17
_diffrn_reflns_limit_l_max     17
_diffrn_standards_number     0
_diffrn_standards_interval_count     0
_diffrn_standards_interval_time     0
_diffrn_standards_decay_%     0
_reflns_number_total     5836
_reflns_number_gt     4141
_reflns_threshold_expression     I>2\s(I)
_refine_ls_structure_factor_coef     Fsqd
_refine_ls_matrix_type     full
_refine_ls_R_factor_all     0.0733
_refine_ls_R_factor_gt     0.0455
_refine_ls_wR_factor_gt     0.1196
_refine_ls_wR_factor_ref     0.1367
_refine_ls_goodness_of_fit_ref     1.027
_refine_ls_restrained_S_all     1.028
_refine_ls_number_reflns     5836
_refine_ls_number_parameters     290
_refine_ls_number_restraints     2
_refine_ls_hydrogen_treatment     mixed
_refine_ls_weighting_scheme     calc
_refine_ls_weighting_details
         'calc w=1/[\s^2^(Fo^2^)+(0.0694P)^2^+0.5463P] where P=(Fo^2^+2Fc^2^)/3'
_atom_sites_solution_hydrogens     geom
_atom_sites_solution_primary     direct
_atom_sites_solution_secondary     difmap
_refine_ls_shift/su_max     0.001
_refine_ls_shift/su_mean     0.000
_refine_diff_density_max     0.475
_refine_diff_density_min     -0.254
_refine_ls_extinction_method     none
_refine_ls_extinction_coef     ?
loop_
    _atom_type_symbol
    _atom_type_description
    _atom_type_scat_dispersion_real
    _atom_type_scat_dispersion_imag
    _atom_type_scat_source
    'C' 'C' 0.0033 0.0016
                         'International Tables Vol C Tables 4.2.6.8 and 6.1.1.4'
    'H' 'H' 0.0000 0.0000
                         'International Tables Vol C Tables 4.2.6.8 and 6.1.1.4'
    'N' 'N' 0.0061 0.0033
                         'International Tables Vol C Tables 4.2.6.8 and 6.1.1.4'
    'O' 'O' 0.0106 0.0060
                         'International Tables Vol C Tables 4.2.6.8 and 6.1.1.4'
_computing_data_collection     'APEX2 (Bruker, 2010)'
_computing_cell_refinement     'SAINT (Bruker, 2010)'
_computing_data_reduction     'SAINT (Bruker, 2010)'
_computing_structure_solution     'SHELXS97 (Sheldrick, 2008)'
_computing_structure_refinement     'SHELXL97 (Sheldrick, 2008)'
_computing_molecular_graphics     'X-SEED (Barbour, 2001)'
_computing_publication_material     'publCIF (Westrip, 2010)'
loop_
    _atom_site_type_symbol
    _atom_site_label
    _atom_site_fract_x
    _atom_site_fract_y
    _atom_site_fract_z
    _atom_site_U_iso_or_equiv
    _atom_site_adp_type
    _atom_site_calc_flag
    _atom_site_refinement_flags
    _atom_site_occupancy
    _atom_site_symmetry_multiplicity
    _atom_site_disorder_assembly
    _atom_site_disorder_group
    O O1 0.69604(14) 0.57099(4) 0.70080(7) 0.0248(2) Uani d . 1 1 . .
    O O2 0.68168(18) 0.42279(4) 0.99270(9) 0.0414(3) Uani d . 1 1 . .
    O O3 0.74191(19) 0.50321(5) 1.08888(9) 0.0436(3) Uani d . 1 1 . .
    O O1W 0.8486(2) 0.59976(6) 0.21995(13) 0.0614(4) Uani d D 1 1 . .
    H H11 0.797(3) 0.5986(11) 0.2789(14) 0.080(8) Uiso d D 1 1 . .
    H H12 0.813(4) 0.5698(8) 0.1822(19) 0.088(9) Uiso d D 1 1 . .
    N N1 0.65125(15) 0.61020(4) 0.42003(9) 0.0201(2) Uani d . 1 1 . .
    N N2 0.60511(15) 0.65809(4) 0.62458(8) 0.0200(2) Uani d . 1 1 . .
    N N3 0.73026(18) 0.50212(5) 0.90253(9) 0.0271(3) Uani d . 1 1 . .
    N N4 0.95701(19) 0.25635(5) 0.38066(10) 0.0296(3) Uani d . 1 1 . .
    C C1 0.59653(17) 0.66630(5) 0.42868(10) 0.0179(2) Uani d . 1 1 . .
    C C2 0.56427(19) 0.70093(5) 0.33486(10) 0.0226(3) Uani d . 1 1 . .
    H H2 0.5819 0.6858 0.2677 0.027 Uiso calc R 1 1 . .
    C C3 0.5071(2) 0.75683(5) 0.34146(10) 0.0238(3) Uani d . 1 1 . .
    H H3 0.4860 0.7793 0.2790 0.029 Uiso calc R 1 1 . .
    C C4 0.48053(19) 0.78010(5) 0.44295(11) 0.0229(3) Uani d . 1 1 . .
    H H4 0.4410 0.8179 0.4471 0.027 Uiso calc R 1 1 . .
    C C5 0.51243(19) 0.74744(5) 0.53594(10) 0.0217(3) Uani d . 1 1 . .
    H H5 0.4945 0.7632 0.6026 0.026 Uiso calc R 1 1 . .
    C C6 0.57205(17) 0.69021(5) 0.53078(10) 0.0178(2) Uani d . 1 1 . .
    C C7 0.68059(18) 0.57926(5) 0.50954(10) 0.0189(2) Uani d . 1 1 . .
    C C8 0.65714(18) 0.60568(5) 0.61326(10) 0.0194(3) Uani d . 1 1 . .
    C C9 0.6853(2) 0.59576(5) 0.80636(10) 0.0265(3) Uani d . 1 1 . .
    H H9A 0.5564 0.5963 0.8205 0.032 Uiso calc R 1 1 . .
    H H9B 0.7320 0.6348 0.8091 0.032 Uiso calc R 1 1 . .
    C C10 0.8030(2) 0.55941(6) 0.88980(11) 0.0287(3) Uani d . 1 1 . .
    H H10A 0.9277 0.5562 0.8695 0.034 Uiso calc R 1 1 . .
    H H10B 0.8145 0.5788 0.9596 0.034 Uiso calc R 1 1 . .
    C C11 0.7117(3) 0.45883(6) 0.81770(12) 0.0360(4) Uani d . 1 1 . .
    H H11A 0.8293 0.4526 0.7899 0.043 Uiso calc R 1 1 . .
    H H11B 0.6155 0.4690 0.7579 0.043 Uiso calc R 1 1 . .
    C C12 0.6556(3) 0.40662(7) 0.87927(14) 0.0447(4) Uani d . 1 1 . .
    H H12A 0.5258 0.3966 0.8551 0.054 Uiso calc R 1 1 . .
    H H12B 0.7339 0.3740 0.8676 0.054 Uiso calc R 1 1 . .
    C C13 0.7202(2) 0.47953(6) 1.00090(11) 0.0285(3) Uani d . 1 1 . .
    C C14 0.73685(19) 0.51947(5) 0.50739(11) 0.0223(3) Uani d . 1 1 . .
    H H14 0.7641 0.5005 0.5737 0.027 Uiso calc R 1 1 . .
    C C15 0.75223(18) 0.48975(5) 0.41639(10) 0.0209(3) Uani d . 1 1 . .
    H H15 0.7254 0.5094 0.3507 0.025 Uiso calc R 1 1 . .
    C C16 0.80663(17) 0.43002(5) 0.41021(10) 0.0192(2) Uani d . 1 1 . .
    C C17 0.82357(18) 0.40565(5) 0.30881(10) 0.0215(3) Uani d . 1 1 . .
    H H17 0.7998 0.4283 0.2466 0.026 Uiso calc R 1 1 . .
    C C18 0.87439(19) 0.34909(5) 0.29830(10) 0.0232(3) Uani d . 1 1 . .
    H H18 0.8852 0.3345 0.2296 0.028 Uiso calc R 1 1 . .
    C C19 0.91014(18) 0.31313(5) 0.39002(10) 0.0210(3) Uani d . 1 1 . .
    C C20 0.89460(19) 0.33767(5) 0.49262(10) 0.0232(3) Uani d . 1 1 . .
    H H20 0.9185 0.3152 0.5550 0.028 Uiso calc R 1 1 . .
    C C21 0.84471(19) 0.39423(5) 0.50171(10) 0.0230(3) Uani d . 1 1 . .
    H H21 0.8360 0.4092 0.5704 0.028 Uiso calc R 1 1 . .
    C C22 0.9988(2) 0.23508(6) 0.27733(13) 0.0367(4) Uani d . 1 1 . .
    H H22A 0.8892 0.2382 0.2238 0.055 Uiso calc R 1 1 . .
    H H22B 1.0363 0.1956 0.2849 0.055 Uiso calc R 1 1 . .
    H H22C 1.0985 0.2573 0.2546 0.055 Uiso calc R 1 1 . .
    C C23 1.0080(2) 0.22143(6) 0.47718(13) 0.0299(3) Uani d . 1 1 . .
    H H23A 0.9014 0.2173 0.5150 0.045 Uiso calc R 1 1 . .
    H H23B 1.1081 0.2396 0.5241 0.045 Uiso calc R 1 1 . .
    H H23C 1.0480 0.1843 0.4562 0.045 Uiso calc R 1 1 . .
loop_
    _atom_site_aniso_label
    _atom_site_aniso_U_11
    _atom_site_aniso_U_22
    _atom_site_aniso_U_33
    _atom_site_aniso_U_12
    _atom_site_aniso_U_13
    _atom_site_aniso_U_23
    O1 0.0397(6) 0.0184(4) 0.0163(4) 0.0043(4) 0.0042(4) 0.0032(3)
    O2 0.0657(8) 0.0242(5) 0.0325(6) -0.0058(5) 0.0006(6) 0.0083(4)
    O3 0.0744(9) 0.0343(6) 0.0218(5) -0.0004(6) 0.0059(6) 0.0032(4)
    O1W 0.0989(12) 0.0353(7) 0.0591(9) -0.0211(7) 0.0422(9) -0.0125(6)
    N1 0.0253(6) 0.0156(5) 0.0198(5) 0.0005(4) 0.0044(4) -0.0002(4)
    N2 0.0262(6) 0.0169(5) 0.0173(5) 0.0008(4) 0.0041(4) 0.0008(4)
    N3 0.0408(7) 0.0209(5) 0.0192(5) -0.0012(5) 0.0027(5) 0.0024(4)
    N4 0.0439(7) 0.0178(5) 0.0278(6) 0.0079(5) 0.0076(6) -0.0010(4)
    C1 0.0207(6) 0.0158(5) 0.0172(5) -0.0004(4) 0.0026(5) -0.0005(4)
    C2 0.0317(7) 0.0200(6) 0.0162(6) 0.0013(5) 0.0037(5) 0.0000(4)
    C3 0.0321(7) 0.0201(6) 0.0188(6) 0.0023(5) 0.0026(5) 0.0042(4)
    C4 0.0294(7) 0.0159(5) 0.0238(6) 0.0031(5) 0.0051(5) 0.0008(4)
    C5 0.0282(7) 0.0186(5) 0.0189(6) 0.0027(5) 0.0058(5) -0.0015(4)
    C6 0.0197(6) 0.0167(5) 0.0170(6) -0.0001(4) 0.0026(5) 0.0013(4)
    C7 0.0214(6) 0.0158(5) 0.0195(6) -0.0007(4) 0.0035(5) -0.0005(4)
    C8 0.0229(6) 0.0181(5) 0.0175(6) -0.0003(4) 0.0034(5) 0.0020(4)
    C9 0.0417(8) 0.0205(6) 0.0173(6) 0.0018(5) 0.0044(6) 0.0012(4)
    C10 0.0359(8) 0.0261(7) 0.0229(7) -0.0056(6) -0.0006(6) 0.0047(5)
    C11 0.0535(10) 0.0285(7) 0.0251(7) -0.0012(7) 0.0024(7) -0.0029(5)
    C12 0.0713(13) 0.0238(7) 0.0367(9) 0.0001(7) -0.0008(9) -0.0008(6)
    C13 0.0366(8) 0.0239(6) 0.0248(7) 0.0036(6) 0.0038(6) 0.0067(5)
    C14 0.0281(7) 0.0154(5) 0.0235(6) 0.0019(5) 0.0044(5) 0.0018(4)
    C15 0.0231(6) 0.0168(5) 0.0229(6) 0.0000(5) 0.0031(5) 0.0017(4)
    C16 0.0212(6) 0.0156(5) 0.0209(6) -0.0009(4) 0.0034(5) -0.0006(4)
    C17 0.0262(7) 0.0203(6) 0.0181(6) 0.0003(5) 0.0038(5) 0.0018(4)
    C18 0.0280(7) 0.0225(6) 0.0196(6) 0.0017(5) 0.0050(5) -0.0022(4)
    C19 0.0230(6) 0.0166(5) 0.0236(6) 0.0003(5) 0.0040(5) -0.0019(4)
    C20 0.0317(7) 0.0186(6) 0.0193(6) 0.0010(5) 0.0036(5) 0.0020(4)
    C21 0.0314(7) 0.0194(6) 0.0185(6) -0.0001(5) 0.0048(5) -0.0019(4)
    C22 0.0492(10) 0.0269(7) 0.0354(8) 0.0130(6) 0.0114(7) -0.0064(6)
    C23 0.0334(8) 0.0194(6) 0.0368(8) 0.0039(5) 0.0048(6) 0.0037(5)
_geom_special_details
;
 All esds (except the esd in the dihedral angle between two l.s. planes)
 are estimated using the full covariance matrix.  The cell esds are taken
 into account individually in the estimation of esds in distances, angles
 and torsion angles; correlations between esds in cell parameters are only
 used when they are defined by crystal symmetry.  An approximate (isotropic)
 treatment of cell esds is used for estimating esds involving l.s. planes.
;
loop_
    _geom_bond_atom_site_label_1
    _geom_bond_atom_site_label_2
    _geom_bond_site_symmetry_2
    _geom_bond_distance
    _geom_bond_publ_flag
    O1 C8 . 1.3512(14) ?
    O1 C9 . 1.4428(15) ?
    O2 C13 . 1.3532(17) ?
    O2 C12 . 1.443(2) ?
    O3 C13 . 1.2130(17) ?
    O1W H11 . 0.867(10) ?
    O1W H12 . 0.861(10) ?
    N1 C7 . 1.3158(15) ?
    N1 C1 . 1.3754(15) ?
    N2 C8 . 1.2922(15) ?
    N2 C6 . 1.3757(15) ?
    N3 C13 . 1.3401(16) ?
    N3 C11 . 1.4507(18) ?
    N3 C10 . 1.4522(17) ?
    N4 C19 . 1.3760(16) ?
    N4 C22 . 1.4447(17) ?
    N4 C23 . 1.4514(18) ?
    C1 C2 . 1.4083(16) ?
    C1 C6 . 1.4170(15) ?
    C2 C3 . 1.3734(17) ?
    C2 H2 . 0.9300 ?
    C3 C4 . 1.4082(17) ?
    C3 H3 . 0.9300 ?
    C4 C5 . 1.3739(17) ?
    C4 H4 . 0.9300 ?
    C5 C6 . 1.4068(16) ?
    C5 H5 . 0.9300 ?
    C7 C14 . 1.4536(16) ?
    C7 C8 . 1.4575(16) ?
    C9 C10 . 1.504(2) ?
    C9 H9A . 0.9700 ?
    C9 H9B . 0.9700 ?
    C10 H10A . 0.9700 ?
    C10 H10B . 0.9700 ?
    C11 C12 . 1.522(2) ?
    C11 H11A . 0.9700 ?
    C11 H11B . 0.9700 ?
    C12 H12A . 0.9700 ?
    C12 H12B . 0.9700 ?
    C14 C15 . 1.3422(17) ?
    C14 H14 . 0.9300 ?
    C15 C16 . 1.4523(16) ?
    C15 H15 . 0.9300 ?
    C16 C17 . 1.4008(16) ?
    C16 C21 . 1.4042(17) ?
    C17 C18 . 1.3803(17) ?
    C17 H17 . 0.9300 ?
    C18 C19 . 1.4074(17) ?
    C18 H18 . 0.9300 ?
    C19 C20 . 1.4138(16) ?
    C20 C21 . 1.3762(17) ?
    C20 H20 . 0.9300 ?
    C21 H21 . 0.9300 ?
    C22 H22A . 0.9600 ?
    C22 H22B . 0.9600 ?
    C22 H22C . 0.9600 ?
    C23 H23A . 0.9600 ?
    C23 H23B . 0.9600 ?
    C23 H23C . 0.9600 ?
loop_
    _geom_angle_atom_site_label_1
    _geom_angle_atom_site_label_2
    _geom_angle_atom_site_label_3
    _geom_angle_site_symmetry_1
    _geom_angle_site_symmetry_3
    _geom_angle
    _geom_angle_publ_flag
    C8 O1 C9 . . 117.20(9) ?
    C13 O2 C12 . . 109.03(11) ?
    H11 O1W H12 . . 108(2) ?
    C7 N1 C1 . . 118.03(10) ?
    C8 N2 C6 . . 116.22(10) ?
    C13 N3 C11 . . 112.01(11) ?
    C13 N3 C10 . . 121.85(12) ?
    C11 N3 C10 . . 124.02(11) ?
    C19 N4 C22 . . 119.33(11) ?
    C19 N4 C23 . . 120.48(11) ?
    C22 N4 C23 . . 118.58(11) ?
    N1 C1 C2 . . 119.81(10) ?
    N1 C1 C6 . . 121.16(10) ?
    C2 C1 C6 . . 119.03(10) ?
    C3 C2 C1 . . 120.75(11) ?
    C3 C2 H2 . . 119.6 ?
    C1 C2 H2 . . 119.6 ?
    C2 C3 C4 . . 119.93(11) ?
    C2 C3 H3 . . 120.0 ?
    C4 C3 H3 . . 120.0 ?
    C5 C4 C3 . . 120.56(11) ?
    C5 C4 H4 . . 119.7 ?
    C3 C4 H4 . . 119.7 ?
    C4 C5 C6 . . 120.27(11) ?
    C4 C5 H5 . . 119.9 ?
    C6 C5 H5 . . 119.9 ?
    N2 C6 C5 . . 119.74(10) ?
    N2 C6 C1 . . 120.82(10) ?
    C5 C6 C1 . . 119.44(11) ?
    N1 C7 C14 . . 121.53(11) ?
    N1 C7 C8 . . 119.17(10) ?
    C14 C7 C8 . . 119.30(11) ?
    N2 C8 O1 . . 120.66(10) ?
    N2 C8 C7 . . 124.58(11) ?
    O1 C8 C7 . . 114.76(10) ?
    O1 C9 C10 . . 107.50(11) ?
    O1 C9 H9A . . 110.2 ?
    C10 C9 H9A . . 110.2 ?
    O1 C9 H9B . . 110.2 ?
    C10 C9 H9B . . 110.2 ?
    H9A C9 H9B . . 108.5 ?
    N3 C10 C9 . . 114.60(12) ?
    N3 C10 H10A . . 108.6 ?
    C9 C10 H10A . . 108.6 ?
    N3 C10 H10B . . 108.6 ?
    C9 C10 H10B . . 108.6 ?
    H10A C10 H10B . . 107.6 ?
    N3 C11 C12 . . 101.37(12) ?
    N3 C11 H11A . . 111.5 ?
    C12 C11 H11A . . 111.5 ?
    N3 C11 H11B . . 111.5 ?
    C12 C11 H11B . . 111.5 ?
    H11A C11 H11B . . 109.3 ?
    O2 C12 C11 . . 105.82(12) ?
    O2 C12 H12A . . 110.6 ?
    C11 C12 H12A . . 110.6 ?
    O2 C12 H12B . . 110.6 ?
    C11 C12 H12B . . 110.6 ?
    H12A C12 H12B . . 108.7 ?
    O3 C13 N3 . . 128.51(13) ?
    O3 C13 O2 . . 120.80(12) ?
    N3 C13 O2 . . 110.69(12) ?
    C15 C14 C7 . . 124.57(12) ?
    C15 C14 H14 . . 117.7 ?
    C7 C14 H14 . . 117.7 ?
    C14 C15 C16 . . 126.51(12) ?
    C14 C15 H15 . . 116.7 ?
    C16 C15 H15 . . 116.7 ?
    C17 C16 C21 . . 116.87(11) ?
    C17 C16 C15 . . 119.68(11) ?
    C21 C16 C15 . . 123.45(11) ?
    C18 C17 C16 . . 122.05(11) ?
    C18 C17 H17 . . 119.0 ?
    C16 C17 H17 . . 119.0 ?
    C17 C18 C19 . . 120.94(11) ?
    C17 C18 H18 . . 119.5 ?
    C19 C18 H18 . . 119.5 ?
    N4 C19 C18 . . 121.65(11) ?
    N4 C19 C20 . . 121.16(11) ?
    C18 C19 C20 . . 117.19(11) ?
    C21 C20 C19 . . 121.11(11) ?
    C21 C20 H20 . . 119.4 ?
    C19 C20 H20 . . 119.4 ?
    C20 C21 C16 . . 121.83(11) ?
    C20 C21 H21 . . 119.1 ?
    C16 C21 H21 . . 119.1 ?
    N4 C22 H22A . . 109.5 ?
    N4 C22 H22B . . 109.5 ?
    H22A C22 H22B . . 109.5 ?
    N4 C22 H22C . . 109.5 ?
    H22A C22 H22C . . 109.5 ?
    H22B C22 H22C . . 109.5 ?
    N4 C23 H23A . . 109.5 ?
    N4 C23 H23B . . 109.5 ?
    H23A C23 H23B . . 109.5 ?
    N4 C23 H23C . . 109.5 ?
    H23A C23 H23C . . 109.5 ?
    H23B C23 H23C . . 109.5 ?
loop_
    _geom_torsion_atom_site_label_1
    _geom_torsion_atom_site_label_2
    _geom_torsion_atom_site_label_3
    _geom_torsion_atom_site_label_4
    _geom_torsion_site_symmetry_1
    _geom_torsion_site_symmetry_2
    _geom_torsion_site_symmetry_3
    _geom_torsion_site_symmetry_4
    _geom_torsion
    _geom_torsion_publ_flag
    C7 N1 C1 C2 . . . . 179.80(12) ?
    C7 N1 C1 C6 . . . . -0.09(18) ?
    N1 C1 C2 C3 . . . . 179.12(12) ?
    C6 C1 C2 C3 . . . . -0.99(19) ?
    C1 C2 C3 C4 . . . . 0.1(2) ?
    C2 C3 C4 C5 . . . . 0.4(2) ?
    C3 C4 C5 C6 . . . . -0.1(2) ?
    C8 N2 C6 C5 . . . . 179.13(12) ?
    C8 N2 C6 C1 . . . . -0.61(18) ?
    C4 C5 C6 N2 . . . . 179.43(12) ?
    C4 C5 C6 C1 . . . . -0.83(19) ?
    N1 C1 C6 N2 . . . . 0.96(18) ?
    C2 C1 C6 N2 . . . . -178.93(11) ?
    N1 C1 C6 C5 . . . . -178.77(12) ?
    C2 C1 C6 C5 . . . . 1.34(18) ?
    C1 N1 C7 C14 . . . . 179.37(11) ?
    C1 N1 C7 C8 . . . . -0.99(18) ?
    C6 N2 C8 O1 . . . . 178.87(11) ?
    C6 N2 C8 C7 . . . . -0.53(19) ?
    C9 O1 C8 N2 . . . . -2.79(18) ?
    C9 O1 C8 C7 . . . . 176.67(11) ?
    N1 C7 C8 N2 . . . . 1.4(2) ?
    C14 C7 C8 N2 . . . . -178.95(12) ?
    N1 C7 C8 O1 . . . . -178.04(11) ?
    C14 C7 C8 O1 . . . . 1.61(17) ?
    C8 O1 C9 C10 . . . . -157.88(11) ?
    C13 N3 C10 C9 . . . . -133.37(14) ?
    C11 N3 C10 C9 . . . . 64.51(19) ?
    O1 C9 C10 N3 . . . . -67.73(15) ?
    C13 N3 C11 C12 . . . . 9.09(18) ?
    C10 N3 C11 C12 . . . . 172.75(14) ?
    C13 O2 C12 C11 . . . . 8.34(19) ?
    N3 C11 C12 O2 . . . . -10.11(18) ?
    C11 N3 C13 O3 . . . . 175.00(16) ?
    C10 N3 C13 O3 . . . . 10.9(3) ?
    C11 N3 C13 O2 . . . . -4.46(18) ?
    C10 N3 C13 O2 . . . . -168.53(13) ?
    C12 O2 C13 O3 . . . . 177.73(16) ?
    C12 O2 C13 N3 . . . . -2.76(19) ?
    N1 C7 C14 C15 . . . . -4.4(2) ?
    C8 C7 C14 C15 . . . . 175.96(13) ?
    C7 C14 C15 C16 . . . . -179.58(12) ?
    C14 C15 C16 C17 . . . . -177.43(13) ?
    C14 C15 C16 C21 . . . . 2.4(2) ?
    C21 C16 C17 C18 . . . . 0.28(19) ?
    C15 C16 C17 C18 . . . . -179.85(12) ?
    C16 C17 C18 C19 . . . . 0.5(2) ?
    C22 N4 C19 C18 . . . . 9.7(2) ?
    C23 N4 C19 C18 . . . . 174.98(12) ?
    C22 N4 C19 C20 . . . . -170.81(14) ?
    C23 N4 C19 C20 . . . . -5.5(2) ?
    C17 C18 C19 N4 . . . . 178.58(13) ?
    C17 C18 C19 C20 . . . . -0.97(19) ?
    N4 C19 C20 C21 . . . . -178.92(13) ?
    C18 C19 C20 C21 . . . . 0.64(19) ?
    C19 C20 C21 C16 . . . . 0.2(2) ?
    C17 C16 C21 C20 . . . . -0.62(19) ?
    C15 C16 C21 C20 . . . . 179.52(12) ?
loop_
    _geom_hbond_atom_site_label_D
    _geom_hbond_atom_site_label_H
    _geom_hbond_atom_site_label_A
    _geom_hbond_site_symmetry_A
    _geom_hbond_distance_DH
    _geom_hbond_distance_HA
    _geom_hbond_distance_DA
    _geom_hbond_angle_DHA
    O1w H11 N1 . 0.870(10)
                         2.180(10)
                                 3.039(2) 170(2)
    O1w H12 O3 1_554 0.860(10)
                             1.960(10)
                                     2.820(2) 176(3)
