# Supplementary material for: 3-{2-[(3-{(E)-2-[4-(Dimethyl­amino)­phen­yl]ethen­yl}quinoxalin-2-yl)­oxy]eth­yl}-1,3-oxazolidin-2-one monohydrate
Source: Acta Crystallogr Sect E Struct Rep Online. 2011 Dec 23;68(Pt 1):o241. doi: 10.1107/S1600536811054481 (PMC3254572; doi:10.1107/S1600536811054481)
Supplement: Supplementary file 2 [file e-68-0o241-Isup2.hkl]

# 
# h,k,l, Fc-squared, Fo-squared, sigma(Fo-squared) and status flag 
# 
data_I
_shelx_title '  P21/c' 
_shelx_refln_list_code          4 
_shelx_F_calc_maximum      311.10 
_exptl_crystal_F_000       896.00 
_reflns_d_resolution_high  0.7096 
 
loop_ 
 _symmetry_equiv_pos_as_xyz 
 'x, y, z' 
 '-x, y+1/2, -z+1/2' 
 '-x, -y, -z' 
 'x, -y-1/2, z-1/2' 
 
_cell_length_a     7.2098 
_cell_length_b    23.3271 
_cell_length_c    12.3994 
_cell_angle_alpha  90.000 
_cell_angle_beta   98.119 
_cell_angle_gamma  90.000 
 
_shelx_F_squared_multiplier     1.000 
 
loop_ 
 _refln_index_h 
 _refln_index_k 
 _refln_index_l 
 _refln_F_squared_calc 
 _refln_F_squared_meas 
 _refln_F_squared_sigma 
 _refln_observed_status 
   1   0   0     2872.54     2467.35     53.83 o 
   2   0   0     7392.34     7433.28     69.57 o 
   3   0   0      821.27      876.10     10.03 o 
   4   0   0      350.04      336.66      6.70 o 
   5   0   0      854.26      875.74     18.95 o 
   6   0   0      289.96      310.39      8.97 o 
   7   0   0      131.22      143.17      8.70 o 
   8   0   0        0.56       -1.89     10.56 o 
   9   0   0        1.63      -11.66     11.66 o 
  10   0   0       70.06       50.33     15.85 o 
   1   1   0      411.89      236.31      5.20 o 
   2   1   0    18952.35    19906.30    131.34 o 
   3   1   0       72.60       76.80      1.54 o 
   4   1   0      558.66      597.98      5.95 o 
   5   1   0        7.00        3.76      1.49 o 
   6   1   0       28.49       17.85      2.32 o 
   7   1   0        4.42        6.32      3.43 o 
   8   1   0       29.70       34.08     11.41 o 
   9   1   0       14.82        0.72      8.91 o 
  10   1   0       46.99       45.89     10.99 o 
   1   2   0      105.91       86.08      0.93 o 
   2   2   0    96783.21    96367.39    634.10 o 
   3   2   0     2141.15     2261.62     16.72 o 
   4   2   0      277.04      308.19      4.45 o 
   5   2   0      218.73      249.08      3.98 o 
   6   2   0       25.80       20.64      2.33 o 
   7   2   0       52.67       51.81      4.49 o 
   8   2   0       88.10       89.32      9.62 o 
   9   2   0       19.00       21.54      9.34 o 
  10   2   0       66.88       54.82     22.43 o 
   1   3   0      634.27      573.06      4.86 o 
   2   3   0      460.90      564.75      5.02 o 
   3   3   0        5.74       -0.56      0.79 o 
   4   3   0     2392.22     2652.98     21.40 o 
   5   3   0       27.05       27.22      1.67 o 
   6   3   0       18.07       12.75      2.45 o 
   7   3   0       12.89       13.92      4.86 o 
   8   3   0      104.56       98.91      9.76 o 
   9   3   0        0.05      -10.94     17.14 o 
  10   3   0       22.47        2.68     12.91 o 
   0   4   0     1625.65     1761.00     16.78 o 
   1   4   0       33.41       31.74      0.82 o 
   2   4   0     2765.91     2651.93     22.16 o 
   3   4   0        6.29       15.55      0.83 o 
   4   4   0    16708.54    17445.60    133.11 o 
   5   4   0      233.73      238.30      3.89 o 
   6   4   0      466.27      460.82      8.49 o 
   7   4   0       20.36       32.73      7.36 o 
   8   4   0      279.14      260.88     13.49 o 
   9   4   0       97.35      105.67     18.74 o 
   1   5   0      157.88      145.60      1.81 o 
   2   5   0     5342.94     5336.69     43.28 o 
   3   5   0       79.02       80.58      1.58 o 
   4   5   0      120.38      133.35      5.54 o 
   5   5   0       43.53       52.39      2.04 o 
   6   5   0      579.19      584.91      8.96 o 
   7   5   0        0.05        0.97      6.41 o 
   8   5   0      143.73      138.61     14.45 o 
   9   5   0        7.40       10.20     10.61 o 
   0   6   0    11645.76    11270.75    112.31 o 
   1   6   0       10.58        6.60      0.67 o 
   2   6   0      452.90      431.18      3.60 o 
   3   6   0       45.98       54.27      1.35 o 
   4   6   0       43.47       59.83      1.83 o 
   5   6   0       90.51       96.81      3.06 o 
   6   6   0     7328.99     7239.51     79.81 o 
   7   6   0      427.75      394.07     14.37 o 
   8   6   0      366.20      322.16     14.63 o 
   9   6   0        5.86       -8.88      8.88 o 
   1   7   0      805.46      718.87      6.76 o 
   2   7   0      118.40      113.16      1.70 o 
   3   7   0      234.52      259.92      3.22 o 
   4   7   0     2128.06     2308.23     19.72 o 
   5   7   0      316.73      311.36      4.93 o 
   6   7   0      299.70      342.15      9.05 o 
   7   7   0        0.08       -2.08      6.38 o 
   8   7   0      536.47      480.70     17.65 o 
   9   7   0       29.08       30.30      9.85 o 
   0   8   0     1013.93      995.48     12.84 o 
   1   8   0      116.33      116.33      1.78 o 
   2   8   0        0.39       -0.25      0.79 o 
   3   8   0        1.98        1.34      0.67 o 
   4   8   0     2426.40     2447.22     23.17 o 
   5   8   0      205.93      194.08      4.02 o 
   6   8   0       92.42      100.37      4.37 o 
   7   8   0       32.86       25.81      6.98 o 
   8   8   0      902.01      830.13     23.50 o 
   9   8   0      101.75       83.70     10.77 o 
   1   9   0      627.68      617.29      6.37 o 
   2   9   0      320.29      422.58      5.43 o 
   3   9   0       69.42       77.59      1.66 o 
   4   9   0      285.84      315.50      4.36 o 
   5   9   0       75.43       82.98      2.53 o 
   6   9   0      225.90      255.36      6.38 o 
   7   9   0       11.49        8.73      6.59 o 
   8   9   0       40.08       33.34     20.58 o 
   9   9   0        8.65       11.13      9.12 o 
   0  10   0     5602.94     5695.97     76.32 o 
   1  10   0      593.66      633.81      7.15 o 
   2  10   0     5996.35     6377.82     57.20 o 
   3  10   0      347.03      369.81      4.28 o 
   4  10   0        9.79       16.67      1.89 o 
   5  10   0        8.67       12.55      1.48 o 
   6  10   0        1.30        1.13      3.00 o 
   7  10   0       82.65       87.48      8.32 o 
   8  10   0       90.99       89.49      9.75 o 
   9  10   0       57.36       43.16     13.95 o 
   1  11   0       99.59      112.64      2.49 o 
   2  11   0      352.73      356.20      3.98 o 
   3  11   0      190.99      215.52      3.37 o 
   4  11   0       90.41      100.05      2.57 o 
   5  11   0       29.21       34.46      3.09 o 
   6  11   0       10.91        7.30      3.73 o 
   7  11   0        6.49       -3.20      5.98 o 
   8  11   0       87.54       74.07      9.06 o 
   9  11   0       14.43       -5.74     27.26 o 
   0  12   0    18951.94    20894.03    319.98 o 
   1  12   0       25.49       37.82      1.66 o 
   2  12   0     1213.55     1210.69     11.23 o 
   3  12   0      124.31      137.54      2.47 o 
   4  12   0       14.36       20.87      2.19 o 
   5  12   0      260.16      266.44      7.30 o 
   6  12   0        0.01       -4.16      4.16 o 
   7  12   0        4.27        2.81      6.12 o 
   8  12   0       15.67       17.27      7.62 o 
   9  12   0       53.81       51.68     12.36 o 
   1  13   0        0.74        2.28      1.27 o 
   2  13   0     1027.56     1241.70     11.61 o 
   3  13   0        7.28        3.88      1.00 o 
   4  13   0       15.86       15.69      2.11 o 
   5  13   0       14.66       18.56      3.10 o 
   6  13   0       17.08       26.06      4.83 o 
   7  13   0        2.80       -7.08      7.08 o 
   8  13   0       18.37        8.82      7.88 o 
   9  13   0       16.46       16.14      9.39 o 
   0  14   0       21.72       25.50      2.93 o 
   1  14   0        0.03       -1.41      1.41 o 
   2  14   0     2072.63     2218.41     19.74 o 
   3  14   0      109.91      106.13      2.73 o 
   4  14   0      829.17      800.87     10.55 o 
   5  14   0        2.74        0.07      2.74 o 
   6  14   0       66.45       68.58      9.42 o 
   7  14   0       93.94       85.40      8.24 o 
   8  14   0        1.21       -1.13      7.52 o 
   9  14   0       18.37       19.55     27.01 o 
   1  15   0      129.48      128.53      3.24 o 
   2  15   0       33.15       38.86      1.75 o 
   3  15   0       11.53        7.10      1.57 o 
   4  15   0      387.43      405.49      9.11 o 
   5  15   0       68.40       66.48      4.02 o 
   6  15   0        3.87        1.48      4.49 o 
   7  15   0       40.79       44.59      7.16 o 
   8  15   0      112.62      111.20     18.64 o 
   0  16   0        0.92       -2.48      2.48 o 
   1  16   0        8.31        1.68      1.83 o 
   2  16   0       16.47       12.18      1.42 o 
   3  16   0       62.62       57.60      2.26 o 
   4  16   0     1068.05     1017.29     14.15 o 
   5  16   0       16.05       16.14      3.24 o 
   6  16   0      194.72      183.94      8.51 o 
   7  16   0      114.10      112.89      9.24 o 
   8  16   0       62.54       78.31      9.76 o 
   1  17   0       12.85       15.30      1.80 o 
   2  17   0       44.54       56.46      2.32 o 
   3  17   0       42.81       39.64      2.37 o 
   4  17   0       80.48       80.75      3.73 o 
   5  17   0       86.42       84.32      4.65 o 
   6  17   0      814.45      738.19     17.07 o 
   7  17   0       54.97       59.27      8.07 o 
   8  17   0        3.14       -5.48     20.78 o 
   0  18   0      150.06      125.97      5.75 o 
   1  18   0       94.96       91.83      3.02 o 
   2  18   0      181.30      157.23      4.22 o 
   3  18   0        0.09        0.08      1.33 o 
   4  18   0       58.77       59.92      4.10 o 
   5  18   0      384.09      362.05      8.31 o 
   6  18   0        6.66        6.11      4.80 o 
   7  18   0        6.77        4.87      9.22 o 
   8  18   0      149.23      150.97     11.42 o 
   1  19   0      212.70      201.15      4.33 o 
   2  19   0        3.56        2.11      1.61 o 
   3  19   0       38.88       36.40      2.21 o 
   4  19   0      311.58      265.59      6.44 o 
   5  19   0      127.91      108.55      5.00 o 
   6  19   0       81.17       82.06      6.63 o 
   7  19   0        7.25        8.33     15.25 o 
   8  19   0       55.20       46.18      9.05 o 
   0  20   0      898.83      777.78     16.60 o 
   1  20   0        7.40        8.28      2.41 o 
   2  20   0        7.26        1.80      1.55 o 
   3  20   0      508.40      452.79      8.37 o 
   4  20   0      160.70      150.07      5.25 o 
   5  20   0        0.01       -2.93      3.16 o 
   6  20   0        0.47        2.24      5.93 o 
   7  20   0        5.50        7.23      6.96 o 
   1  21   0      368.42      364.83      9.78 o 
   2  21   0      908.96      738.49     11.42 o 
   3  21   0       19.46       14.74      2.95 o 
   4  21   0       16.47       18.85      3.14 o 
   5  21   0        0.01       -2.49      3.73 o 
   6  21   0        6.33       12.57      6.21 o 
   7  21   0       25.45       17.52      8.02 o 
   0  22   0      437.56      326.86      9.98 o 
   1  22   0      284.40      226.40      5.93 o 
   2  22   0        2.31        4.31      2.28 o 
   3  22   0       13.66       15.38      3.49 o 
   4  22   0       95.08       85.74      4.29 o 
   5  22   0        0.00       -2.52      3.81 o 
   6  22   0        0.48       -5.72      5.72 o 
   7  22   0       30.24       32.09      7.72 o 
   1  23   0        0.39       -2.30      3.33 o 
   2  23   0      154.05      142.07      4.99 o 
   3  23   0       61.32       47.33      4.42 o 
   4  23   0       34.19       31.47      4.80 o 
   5  23   0        3.25        5.52      9.22 o 
   6  23   0        0.84        9.27     11.46 o 
   7  23   0       14.91       32.09     13.46 o 
   0  24   0       89.77       55.83      7.36 o 
   1  24   0      263.22      253.30      8.47 o 
   2  24   0       44.54       45.58      3.30 o 
   3  24   0       16.05       16.44      3.96 o 
   4  24   0       66.42       68.61      5.86 o 
   5  24   0       59.92       68.67      9.30 o 
   6  24   0       32.85       19.04     12.66 o 
   1  25   0       22.49       27.48      4.73 o 
   2  25   0      308.14      274.84      9.33 o 
   3  25   0       14.52       21.01      4.74 o 
   4  25   0       61.93       69.52      8.47 o 
   5  25   0        0.09       -1.42      6.47 o 
   6  25   0       26.14       10.86     12.76 o 
   0  26   0       73.85       65.16      9.92 o 
   1  26   0        0.74       -0.47      4.09 o 
   2  26   0       11.04       13.91      4.60 o 
   3  26   0      269.60      279.58      9.81 o 
   4  26   0       70.74       63.38      8.46 o 
   5  26   0        0.93        5.31      5.90 o 
   6  26   0       27.08       34.78     14.35 o 
   1  27   0       21.09       31.38      4.99 o 
   2  27   0       25.30       25.95      5.07 o 
   3  27   0       61.80       66.12      6.28 o 
   4  27   0      110.98      128.20      8.39 o 
   5  27   0        4.01       10.33     11.24 o 
   0  28   0       97.42       74.31     18.09 o 
   1  28   0       10.44        5.92      4.73 o 
   2  28   0       43.35       49.26      5.73 o 
   3  28   0        0.31        2.25      5.12 o 
   4  28   0       32.50       42.20      6.37 o 
   5  28   0      123.16      131.42     11.91 o 
   1  29   0       29.59       27.47      5.75 o 
   2  29   0        5.57       -0.23      5.08 o 
   3  29   0       21.06       30.77      6.91 o 
   4  29   0       76.60      103.55     15.08 o 
   0  30   0       18.00       29.96      8.44 o 
   1  30   0        2.16        7.83      5.41 o 
   2  30   0       93.28       96.15     10.31 o 
   3  30   0        1.38        9.50      5.62 o 
   4  30   0       56.03       66.22      8.36 o 
   1  31   0       15.73       11.51      5.75 o 
   2  31   0       45.51       44.68      6.73 o 
   3  31   0       86.26      109.67      8.20 o 
   0  32   0       83.58       86.16     22.08 o 
   1  32   0        6.47       11.26      6.11 o 
   2  32   0      134.25      152.36     15.35 o 
 -10   1   1       16.90        2.21     10.15 o 
  -9   1   1       63.02       61.74     14.50 o 
  -8   1   1        2.33       -0.80      3.85 o 
  -7   1   1      102.30      104.73      4.05 o 
  -6   1   1       41.55       45.26      2.36 o 
  -5   1   1      166.01      168.66      3.45 o 
  -4   1   1     6177.34     6531.69     55.86 o 
  -3   1   1        6.33       10.89      0.92 o 
  -2   1   1    11578.87    11433.57     75.40 o 
  -1   1   1      280.81      257.49      2.16 o 
   1   1   1      583.73      509.80      8.55 o 
   2   1   1     4243.18     4127.89     48.16 o 
   3   1   1     1257.40     1274.24     12.86 o 
   4   1   1        3.29        0.56      0.90 o 
   5   1   1      186.39      209.40      4.87 o 
   6   1   1       55.24       48.89      4.32 o 
   7   1   1        2.45       -1.08      6.68 o 
   8   1   1        3.84        5.39      7.93 o 
   9   1   1        0.32       -7.22      8.88 o 
 -10   2   1      109.80      107.62     12.52 o 
  -9   2   1        0.03       -8.18      8.26 o 
  -8   2   1       18.01       18.14      4.29 o 
  -7   2   1        0.05       -2.25      2.25 o 
  -6   2   1       20.05       25.41      2.17 o 
  -5   2   1      155.35      155.26      3.31 o 
  -4   2   1      525.25      542.24      6.71 o 
  -3   2   1       67.85       60.61      1.39 o 
  -2   2   1    42099.25    42415.76    279.98 o 
  -1   2   1     2372.22     2428.25     18.15 o 
   0   2   1     3310.33     2927.96     58.48 o 
   1   2   1     1118.93     1120.85     12.78 o 
   2   2   1    20869.70    21398.78    169.67 o 
   3   2   1      135.13      185.94      2.65 o 
   4   2   1      976.53     1003.46      9.16 o 
   5   2   1       38.99       32.38      2.30 o 
   6   2   1       31.43       26.72      3.15 o 
   7   2   1       17.54       17.34      6.73 o 
   8   2   1       25.79       29.80      7.96 o 
   9   2   1        0.59       -1.76      9.13 o 
 -10   3   1       31.35       29.50     10.71 o 
  -9   3   1        7.15        9.17      9.01 o 
  -8   3   1       28.64       27.73      4.64 o 
  -7   3   1       94.30       95.45      3.89 o 
  -6   3   1      970.27     1000.99     10.80 o 
  -5   3   1       19.47       17.18      1.73 o 
  -4   3   1     1616.07     1600.54     13.58 o 
  -3   3   1     1139.14     1138.14      9.36 o 
  -2   3   1      249.82      255.13      3.29 o 
  -1   3   1      132.41      117.07      1.38 o 
   0   3   1    17355.37    17220.18    144.79 o 
   1   3   1     3499.99     3537.01     33.34 o 
   2   3   1     1824.90     1793.44     14.82 o 
   3   3   1      208.44      201.42      2.79 o 
   4   3   1     1593.91     1707.06     14.05 o 
   5   3   1        0.21       -1.70      1.70 o 
   6   3   1       32.95       37.60      3.55 o 
   7   3   1       43.77       58.96      7.71 o 
   8   3   1       29.58       21.33      8.10 o 
   9   3   1        3.88        2.15      9.18 o 
 -10   4   1        7.64       -2.05     10.04 o 
  -9   4   1       37.31       36.70      9.67 o 
  -8   4   1      546.33      521.16     14.49 o 
  -7   4   1        9.11        6.58      3.01 o 
  -6   4   1       40.33       41.92      2.45 o 
  -5   4   1        1.88       -0.93      1.51 o 
  -4   4   1    11691.47    12099.21     92.98 o 
  -3   4   1       35.87       55.82      1.39 o 
  -2   4   1     1167.66     1171.18      9.36 o 
  -1   4   1      180.09      183.03      1.79 o 
   0   4   1      268.58      276.63      3.84 o 
   1   4   1     1163.43     1127.69     10.09 o 
   2   4   1      114.50      145.37      2.24 o 
   3   4   1     1114.25     1139.66     11.93 o 
   4   4   1     4424.27     4598.05     44.07 o 
   5   4   1      703.45      777.00      9.90 o 
   6   4   1      579.16      631.56     11.03 o 
   7   4   1       12.77       11.78      7.87 o 
   8   4   1        8.31       14.65      7.75 o 
   9   4   1        8.59        2.00      8.95 o 
 -10   5   1       37.68       20.95     10.64 o 
  -9   5   1        2.90        1.87      8.56 o 
  -8   5   1       70.02       63.62      7.06 o 
  -7   5   1        4.41        3.68      3.43 o 
  -6   5   1     1975.09     1953.39     18.71 o 
  -5   5   1      451.89      452.17      5.88 o 
  -4   5   1      140.26      155.46      4.40 o 
  -3   5   1        8.23        7.92      0.98 o 
  -2   5   1     1050.09      878.58      7.21 o 
  -1   5   1       49.74       40.62      1.13 o 
   0   5   1     1035.09     1062.86      9.44 o 
   1   5   1     1526.06     1569.88     13.03 o 
   2   5   1     6773.46     6785.46     56.95 o 
   3   5   1      171.45      172.70      2.85 o 
   4   5   1     1784.82     1819.21     19.66 o 
   5   5   1       57.10       55.27      2.54 o 
   6   5   1      617.45      649.79     11.29 o 
   7   5   1        7.33       -1.34      6.39 o 
   8   5   1       18.33       18.89      8.14 o 
   9   5   1       15.51       23.85     10.66 o 
  -9   6   1        6.65        6.90      9.02 o 
  -8   6   1      105.17      117.64      8.23 o 
  -7   6   1      132.61      123.83      7.15 o 
  -6   6   1      582.94      589.64      7.39 o 
  -5   6   1       62.13       72.70      2.21 o 
  -4   6   1      129.02      123.63      2.48 o 
  -3   6   1      550.14      529.87      5.49 o 
  -2   6   1      265.16      256.67      3.07 o 
  -1   6   1      278.48      256.81      2.85 o 
   0   6   1       26.82       27.52      0.86 o 
   1   6   1       44.07       41.79      1.31 o 
   2   6   1        0.01       -0.49      0.76 o 
   3   6   1      221.36      217.05      3.97 o 
   4   6   1      210.78      203.94      3.77 o 
   5   6   1      267.09      290.22      5.11 o 
   6   6   1      775.97      774.09     12.78 o 
   7   6   1      149.28      140.63     15.50 o 
   8   6   1      117.15      104.86     13.80 o 
   9   6   1        2.08        3.31     12.21 o 
  -9   7   1        3.89        3.23      8.94 o 
  -8   7   1      230.16      231.00     10.50 o 
  -7   7   1       38.64       41.46      4.14 o 
  -6   7   1       36.79       40.47      2.47 o 
  -5   7   1        4.54        1.44      1.46 o 
  -4   7   1      440.26      489.25      5.51 o 
  -3   7   1      323.36      337.49      3.93 o 
  -2   7   1      703.53      754.66      7.35 o 
  -1   7   1      868.14      898.84      7.91 o 
   0   7   1     1503.33     1519.08     12.15 o 
   1   7   1      825.34      885.01      8.81 o 
   2   7   1     2160.49     2162.02     21.21 o 
   3   7   1      490.49      513.99      6.07 o 
   4   7   1     1103.48     1166.09     14.54 o 
   5   7   1      132.31      120.72      3.31 o 
   6   7   1      180.79      185.54      8.51 o 
   7   7   1       16.45       17.34      6.44 o 
   8   7   1      315.22      284.96     14.06 o 
   9   7   1        2.20        0.24     11.96 o 
  -9   8   1        3.95       -9.42      9.42 o 
  -8   8   1     1176.14     1144.24     29.38 o 
  -7   8   1        6.35        2.28      5.00 o 
  -6   8   1        0.01       -1.85      1.85 o 
  -5   8   1      484.64      508.27      5.96 o 
  -4   8   1     2165.14     2326.23     19.07 o 
  -3   8   1      335.76      324.95      3.72 o 
  -2   8   1     2129.09     2130.26     18.78 o 
  -1   8   1      769.83      748.06      7.11 o 
   0   8   1      109.88      105.73      1.72 o 
   1   8   1     1213.00     1220.42     13.18 o 
   2   8   1        0.52        1.98      1.16 o 
   3   8   1        0.08       -0.86      0.86 o 
   4   8   1       41.27       50.24      2.85 o 
   5   8   1        2.28        2.66      2.14 o 
   6   8   1      317.17      304.63      7.28 o 
   7   8   1      132.37      140.81     14.55 o 
   8   8   1      142.86      116.01     21.13 o 
   9   8   1       65.17       69.76     21.38 o 
  -9   9   1        3.63      -12.09     18.64 o 
  -8   9   1        0.44       -5.15     10.51 o 
  -7   9   1       26.21       21.94      5.35 o 
  -6   9   1      298.92      304.25      5.36 o 
  -5   9   1       76.68       80.29      2.23 o 
  -4   9   1      459.26      439.23      6.70 o 
  -3   9   1      128.57      121.79      2.20 o 
  -2   9   1      909.70     1046.24      9.92 o 
  -1   9   1     1510.27     1500.63     13.36 o 
   0   9   1     2762.45     2893.68     26.27 o 
   1   9   1      555.23      542.12      6.57 o 
   2   9   1      819.14      769.56      9.80 o 
   3   9   1      114.38      135.78      3.25 o 
   4   9   1        3.49        2.82      1.12 o 
   5   9   1        1.29       -2.08      2.37 o 
   6   9   1      104.48      121.81      5.52 o 
   7   9   1      148.61      125.93      8.96 o 
   8   9   1       65.10       80.22      8.91 o 
   9   9   1        5.27        1.25      9.72 o 
  -9  10   1        0.08       -8.49      8.49 o 
  -8  10   1       13.71       14.11      7.90 o 
  -7  10   1       49.45       53.75      6.15 o 
  -6  10   1       57.04       65.63      2.95 o 
  -5  10   1        2.16        3.74      1.41 o 
  -4  10   1       15.62       12.29      1.56 o 
  -3  10   1      597.44      627.06      6.09 o 
  -2  10   1     4699.19     5203.14     44.25 o 
  -1  10   1      174.68      188.69      2.65 o 
   0  10   1     2187.87     2306.70     21.28 o 
   1  10   1      291.86      303.96      3.65 o 
   2  10   1      354.82      399.45      5.98 o 
   3  10   1       19.34       15.59      1.69 o 
   4  10   1       54.34       59.93      1.65 o 
   5  10   1       41.09       45.84      3.90 o 
   6  10   1        9.17       10.10      2.97 o 
   7  10   1        3.97        1.13      6.06 o 
   8  10   1      300.16      277.09     13.71 o 
   9  10   1       18.67       19.73     15.50 o 
  -9  11   1        0.67        3.43      8.97 o 
  -8  11   1        0.02       -6.79      6.79 o 
  -7  11   1        7.77       -0.25      5.10 o 
  -6  11   1       57.92       60.02      3.42 o 
  -5  11   1      115.41      114.83      2.90 o 
  -4  11   1      495.21      566.71      6.15 o 
  -3  11   1      345.73      344.96      4.31 o 
  -2  11   1     3621.51     3667.38     33.35 o 
  -1  11   1      769.50      742.02      7.79 o 
   0  11   1     1751.51     1991.95     21.24 o 
   1  11   1      373.21      429.03      5.63 o 
   2  11   1        6.56        1.61      0.93 o 
   3  11   1      226.45      241.16      4.64 o 
   4  11   1      167.74      167.91      3.80 o 
   5  11   1       11.96       13.04      2.88 o 
   6  11   1        0.17        0.76      3.19 o 
   7  11   1       11.10       21.54      8.87 o 
   8  11   1       11.88       12.59      7.71 o 
   9  11   1       52.90       58.14     13.36 o 
  -9  12   1        4.41        8.34     25.07 o 
  -8  12   1        0.93       -7.25      7.25 o 
  -7  12   1        8.77       13.91      6.64 o 
  -6  12   1       18.22       19.95      3.67 o 
  -5  12   1       53.43       59.30      2.70 o 
  -4  12   1       48.25       41.84      1.70 o 
  -3  12   1      238.35      234.07      3.79 o 
  -2  12   1      111.24      122.25      2.68 o 
  -1  12   1      860.06      908.98      9.34 o 
   0  12   1     1987.57     2133.16     22.78 o 
   1  12   1        5.34       11.52      1.27 o 
   2  12   1      629.34      645.53      7.20 o 
   3  12   1      353.31      382.51      5.10 o 
   4  12   1       96.87      100.19      3.10 o 
   5  12   1        6.80        4.22      3.06 o 
   6  12   1       95.96      100.73      5.98 o 
   7  12   1        2.71        4.23      5.92 o 
   8  12   1        0.04        4.03      7.31 o 
   9  12   1        4.04       10.00      9.06 o 
  -9  13   1        0.36       10.61     18.84 o 
  -8  13   1        0.18        0.04      7.25 o 
  -7  13   1        2.40        4.01      7.67 o 
  -6  13   1       22.87       28.27      4.56 o 
  -5  13   1       23.30       22.64      1.65 o 
  -4  13   1      158.97      187.35      3.38 o 
  -3  13   1      291.63      289.04      4.35 o 
  -2  13   1      298.19      310.81      4.90 o 
  -1  13   1      141.93      159.56      3.32 o 
   0  13   1     1242.40     1366.85     15.31 o 
   1  13   1      289.44      332.67      4.67 o 
   2  13   1      563.34      626.35      7.32 o 
   3  13   1        0.13       -0.12      1.51 o 
   4  13   1        5.57        7.73      2.36 o 
   5  13   1       28.28       28.41      3.55 o 
   6  13   1       35.64       41.27      5.38 o 
   7  13   1        0.80        6.80      5.91 o 
   8  13   1        3.37       16.53      7.79 o 
   9  13   1       62.15       57.77     21.18 o 
  -9  14   1       48.23       59.23     10.20 o 
  -8  14   1        2.11       -4.59     19.53 o 
  -7  14   1        0.02       -3.91      6.13 o 
  -6  14   1        9.11        6.12      4.07 o 
  -5  14   1       95.21       97.26      3.27 o 
  -4  14   1       84.81       83.19      3.03 o 
  -3  14   1      239.81      217.65      4.01 o 
  -2  14   1      754.71      742.17      9.63 o 
  -1  14   1       29.11       20.82      1.51 o 
   0  14   1      347.72      393.94      5.75 o 
   1  14   1     1343.68     1369.06     15.46 o 
   2  14   1      479.61      495.75      6.23 o 
   3  14   1       17.91       26.32      2.07 o 
   4  14   1       59.98       64.75      3.31 o 
   5  14   1        3.54        0.32      3.01 o 
   6  14   1        9.67        6.33      5.16 o 
   7  14   1       15.97       15.75      6.24 o 
   8  14   1        4.09       12.50     11.06 o 
   9  14   1        0.53        1.79     10.76 o 
  -9  15   1       29.22       45.03      9.84 o 
  -8  15   1      171.59      168.19     11.48 o 
  -7  15   1        0.16       -7.38      7.38 o 
  -6  15   1        5.02        8.10      4.75 o 
  -5  15   1        8.03       10.01      2.89 o 
  -4  15   1      303.24      347.84      4.66 o 
  -3  15   1        1.01        4.16      1.45 o 
  -2  15   1       48.33       28.10      2.09 o 
  -1  15   1       72.25       70.69      2.97 o 
   0  15   1      549.45      597.18      9.18 o 
   1  15   1        9.36        5.72      1.57 o 
   2  15   1     1391.45     1433.79     13.18 o 
   3  15   1       65.07       67.95      2.75 o 
   4  15   1      162.62      170.95      4.93 o 
   5  15   1       55.63       58.92      4.28 o 
   6  15   1        9.00       14.89     10.27 o 
   7  15   1       20.34       22.64      9.22 o 
   8  15   1        4.25      -10.96     11.26 o 
  -8  16   1       98.09      107.58     11.01 o 
  -7  16   1      170.89      185.91     10.64 o 
  -6  16   1      200.71      191.17      8.62 o 
  -5  16   1       24.36       26.62      4.48 o 
  -4  16   1      204.32      215.77      3.76 o 
  -3  16   1       28.74       26.58      1.85 o 
  -2  16   1      122.01      121.12      3.38 o 
  -1  16   1      701.42      660.30      9.82 o 
   0  16   1      389.48      372.65      5.81 o 
   1  16   1        7.64        6.43      1.66 o 
   2  16   1      769.71      808.40      8.10 o 
   3  16   1       93.57      108.90      3.35 o 
   4  16   1      107.42      111.94      3.98 o 
   5  16   1       12.67        4.71      2.93 o 
   6  16   1      284.91      268.97     19.19 o 
   7  16   1        0.81        2.23     15.30 o 
   8  16   1       15.86       24.55      8.18 o 
  -8  17   1        0.50        4.31     18.34 o 
  -7  17   1       49.28       61.39     10.07 o 
  -6  17   1      134.79      127.29      7.39 o 
  -5  17   1        0.40        0.32      3.12 o 
  -4  17   1        3.54        5.72      1.62 o 
  -3  17   1       90.76       86.47      2.92 o 
  -2  17   1      125.98      129.82      3.54 o 
  -1  17   1        7.18        5.15      2.10 o 
   0  17   1        1.30       -1.33      1.88 o 
   1  17   1        0.23       -1.04      1.58 o 
   2  17   1      535.89      530.81      6.23 o 
   3  17   1      227.07      226.94      5.55 o 
   4  17   1      588.35      595.99      9.64 o 
   5  17   1       22.10       23.85      3.77 o 
   6  17   1        7.38       10.85     10.81 o 
   7  17   1        6.41       11.91      6.58 o 
   8  17   1        0.27       -1.98      7.69 o 
  -8  18   1        1.48        1.03      8.47 o 
  -7  18   1        0.92        4.56      6.48 o 
  -6  18   1      428.31      376.59     11.65 o 
  -5  18   1      225.98      214.18      6.68 o 
  -4  18   1      225.14      190.97      4.68 o 
  -3  18   1       78.25       85.34      2.96 o 
  -2  18   1      100.93      114.79      3.44 o 
  -1  18   1       19.85       10.28      2.68 o 
   0  18   1      350.75      328.28      5.59 o 
   1  18   1       39.98       45.41      2.36 o 
   2  18   1       73.87       73.50      2.31 o 
   3  18   1        6.85       -1.81      2.26 o 
   4  18   1       11.04       20.23      2.85 o 
   5  18   1        3.85        8.43      3.63 o 
   6  18   1      106.06      102.62      8.00 o 
   7  18   1       20.81       13.74     15.00 o 
   8  18   1       91.62       83.98      9.84 o 
  -8  19   1       54.50       57.19     12.81 o 
  -7  19   1        0.24        1.23     13.41 o 
  -6  19   1       11.25        2.84      4.74 o 
  -5  19   1        0.95       -1.13      3.03 o 
  -4  19   1      901.63      758.27     11.83 o 
  -3  19   1        2.22        4.26      1.73 o 
  -2  19   1       28.97       25.23      2.16 o 
  -1  19   1       27.35       21.87      2.66 o 
   0  19   1        0.62        1.63      2.15 o 
   1  19   1      164.63      176.64      4.21 o 
   2  19   1        1.89       -1.28      2.12 o 
   3  19   1       47.56       53.85      3.21 o 
   4  19   1      306.75      294.80      6.73 o 
   5  19   1       19.29        7.81      3.70 o 
   6  19   1      185.78      172.72      9.94 o 
   7  19   1        2.06        5.08      9.67 o 
   8  19   1       29.83       35.58      8.78 o 
  -8  20   1       10.15       28.11     14.85 o 
  -7  20   1        0.84       -1.14      6.69 o 
  -6  20   1       42.97       33.67      5.63 o 
  -5  20   1        3.71        6.20      3.48 o 
  -4  20   1      177.97      153.01      5.12 o 
  -3  20   1      428.37      378.92      7.97 o 
  -2  20   1      578.71      474.25      8.57 o 
  -1  20   1       27.76       22.63      2.75 o 
   0  20   1       72.81       72.72      3.58 o 
   1  20   1       26.71       24.80      2.14 o 
   2  20   1        7.85        5.16      2.52 o 
   3  20   1       16.98       11.23      3.47 o 
   4  20   1       36.99       36.29      4.32 o 
   5  20   1       18.10       10.41      3.90 o 
   6  20   1       21.65       33.90     12.96 o 
   7  20   1       24.16       11.66      7.21 o 
  -7  21   1        0.00       11.96     12.46 o 
  -6  21   1        5.15       -0.42      4.91 o 
  -5  21   1        0.10       -3.25      3.25 o 
  -4  21   1       25.26       15.07      2.93 o 
  -3  21   1        1.54       -1.92      2.67 o 
  -2  21   1     1557.74     1248.95     17.19 o 
  -1  21   1      101.74      100.67      4.55 o 
   0  21   1      121.91      100.62      3.99 o 
   1  21   1        9.01        4.29      1.76 o 
   2  21   1       43.49       29.96      2.83 o 
   3  21   1      104.75      101.17      5.00 o 
   4  21   1        8.91       13.23      3.29 o 
   5  21   1        0.17       -4.62      4.62 o 
   6  21   1       12.17       11.27      7.33 o 
   7  21   1        6.36        0.90      6.94 o 
  -7  22   1       39.41       55.41     14.65 o 
  -6  22   1        0.04       14.50      7.87 o 
  -5  22   1       17.37       17.84      4.83 o 
  -4  22   1       46.11       36.44      4.61 o 
  -3  22   1       24.83       25.73      5.03 o 
  -2  22   1       94.48       82.37      4.62 o 
  -1  22   1      423.63      373.74      7.62 o 
   0  22   1      163.69      124.75      4.90 o 
   1  22   1      341.70      276.20      7.38 o 
   2  22   1       15.92       13.98      2.58 o 
   3  22   1       46.19       42.63      3.37 o 
   4  22   1        5.73        7.01      3.24 o 
   5  22   1       12.58       15.27      4.46 o 
   6  22   1       21.21       22.68      6.68 o 
   7  22   1        0.61       -3.49     15.40 o 
  -7  23   1        1.71       21.43     13.75 o 
  -6  23   1        1.32       -2.81      7.60 o 
  -5  23   1        0.07       -4.38      4.38 o 
  -4  23   1       43.43       42.76      4.65 o 
  -3  23   1       57.46       70.13      3.78 o 
  -2  23   1       30.74       23.50      3.72 o 
  -1  23   1        0.57       -2.89      2.89 o 
   0  23   1     1862.02     1561.09     22.85 o 
   1  23   1       79.50       80.95      4.67 o 
   2  23   1       54.02       51.69      4.15 o 
   3  23   1       21.84       25.61      3.15 o 
   4  23   1        4.59        2.72      3.24 o 
   5  23   1        2.22        2.30      3.99 o 
   6  23   1       25.35       22.99      8.12 o 
   7  23   1        2.95       -2.45     20.18 o 
  -6  24   1        0.00        4.49     11.86 o 
  -5  24   1       39.26       57.66      6.00 o 
  -4  24   1        0.28        1.03      4.53 o 
  -3  24   1       13.46       17.63      4.63 o 
  -2  24   1      310.95      255.75      8.82 o 
  -1  24   1      248.23      208.76      7.85 o 
   0  24   1       32.56       25.78      4.43 o 
   1  24   1      218.48      188.86      6.60 o 
   2  24   1      405.11      367.05     10.23 o 
   3  24   1       32.87       31.82      4.20 o 
   4  24   1       90.64       84.21      6.46 o 
   5  24   1        6.63       10.24      5.43 o 
   6  24   1        0.01        9.57     11.36 o 
  -6  25   1       49.60       66.78     15.15 o 
  -5  25   1       41.17       38.75      6.93 o 
  -4  25   1        0.04       -1.62      4.56 o 
  -3  25   1       17.94       14.63      4.98 o 
  -2  25   1      212.79      194.97      8.03 o 
  -1  25   1       23.93       15.47      4.48 o 
   0  25   1      170.66      126.44      6.44 o 
   1  25   1        0.02        4.44      4.18 o 
   2  25   1      542.25      493.72     12.22 o 
   3  25   1        0.59        5.39      3.70 o 
   4  25   1       28.11       22.51      5.71 o 
   5  25   1       13.94       19.19      7.21 o 
   6  25   1        0.01        4.58     11.86 o 
  -6  26   1       22.01       48.04     15.05 o 
  -5  26   1        5.83       10.19      7.14 o 
  -4  26   1       54.03       49.94      7.80 o 
  -3  26   1        0.37       -2.71      4.39 o 
  -2  26   1       47.61       35.43      5.20 o 
  -1  26   1        0.81        5.68      4.29 o 
   0  26   1       77.12       50.65      5.30 o 
   1  26   1       17.27        9.31      4.48 o 
   2  26   1        3.10        8.92      5.52 o 
   3  26   1       71.53       66.59      5.87 o 
   4  26   1      190.75      178.75      9.50 o 
   5  26   1       45.68       39.69      8.54 o 
   6  26   1        6.98       21.23     12.66 o 
  -5  27   1       60.67       55.79      8.11 o 
  -4  27   1      212.44      195.35      9.09 o 
  -3  27   1        0.30        0.47      7.48 o 
  -2  27   1       23.81       26.66      5.13 o 
  -1  27   1        7.97       14.57      4.73 o 
   0  27   1       17.17       13.85      4.71 o 
   1  27   1        0.00       -0.91      4.23 o 
   2  27   1      158.30      147.06     10.16 o 
   3  27   1        2.21        5.01      4.74 o 
   4  27   1      202.32      195.67     10.14 o 
   5  27   1        9.83       17.72     14.75 o 
  -5  28   1       19.26        5.97      6.73 o 
  -4  28   1       74.68       94.75      7.57 o 
  -3  28   1        0.27       -0.17      4.88 o 
  -2  28   1        0.93        0.80      4.74 o 
  -1  28   1       29.17       27.37      5.27 o 
   0  28   1        1.97        0.90      4.54 o 
   1  28   1        6.54        4.42      9.55 o 
   2  28   1       84.88       83.35      6.54 o 
   3  28   1       39.39       46.66      5.98 o 
   4  28   1       39.52       35.99      6.84 o 
   5  28   1       42.30       51.09     15.95 o 
  -4  29   1       65.77       95.46      8.41 o 
  -3  29   1       23.77       30.06      6.06 o 
  -2  29   1       38.40       21.45      6.63 o 
  -1  29   1        2.61        4.99      4.91 o 
   0  29   1        7.86       10.90      5.13 o 
   1  29   1       40.55       39.80      6.32 o 
   2  29   1       19.33       13.88      5.23 o 
   3  29   1       17.96       27.21      5.82 o 
   4  29   1       89.18       84.48      8.55 o 
  -4  30   1      328.40      390.38     13.17 o 
  -3  30   1       15.18       23.71      6.26 o 
  -2  30   1        3.41        5.66      5.45 o 
  -1  30   1        1.51        7.69      5.37 o 
   0  30   1        5.80        6.31      5.25 o 
   1  30   1        0.48        6.41      5.20 o 
   2  30   1        9.77       11.94      5.46 o 
   3  30   1        0.91        5.07      5.64 o 
  -3  31   1      100.83      128.89      8.80 o 
  -2  31   1      185.11      223.14     15.07 o 
  -1  31   1       41.86       51.70      6.74 o 
   0  31   1       46.18       45.60      8.60 o 
   1  31   1        5.80       12.93      5.73 o 
   2  31   1        2.10        7.51      5.70 o 
   3  31   1       75.05       78.99      8.49 o 
  -2  32   1      300.76      353.54     12.86 o 
  -1  32   1      106.07      112.67     11.16 o 
   0  32   1        5.41       19.91      7.55 o 
   1  32   1       23.00       28.53      6.26 o 
   2  32   1        0.16        6.09      5.85 o 
 -10   0   2        3.87       -6.88     13.95 o 
  -9   0   2       35.45       28.70      7.54 o 
  -8   0   2       19.32        8.40      7.48 o 
  -7   0   2        0.57        1.07      5.27 o 
  -6   0   2        7.86        0.53      2.61 o 
  -5   0   2        0.91       -0.91      2.09 o 
  -4   0   2      599.92      570.38      8.22 o 
  -3   0   2      549.83      561.77      7.74 o 
  -2   0   2      259.88      267.59      3.68 o 
  -1   0   2     2727.03     2659.34     28.62 o 
   0   0   2    14429.62    14251.98    318.59 o 
   1   0   2    22990.57    21617.05    596.31 o 
   2   0   2     2092.66     2335.10     62.69 o 
   3   0   2      343.56      317.96      6.10 o 
   4   0   2      185.53      203.12      5.45 o 
   5   0   2      238.51      261.47      6.25 o 
   6   0   2      193.04      227.13     10.21 o 
   7   0   2       26.19       37.08     10.17 o 
   8   0   2       42.75       58.31     12.36 o 
   9   0   2       23.18       39.47     13.85 o 
 -10   1   2       34.06       29.65     10.43 o 
  -9   1   2        1.12       -3.21      5.86 o 
  -8   1   2       10.40        5.64      4.11 o 
  -7   1   2        1.48       -1.75      2.83 o 
  -6   1   2       67.01       66.91      2.78 o 
  -5   1   2       33.99       39.42      2.12 o 
  -4   1   2      486.13      548.96      7.35 o 
  -3   1   2     1320.75     1380.46     11.17 o 
  -2   1   2      869.67      928.98      6.87 o 
  -1   1   2     3507.11     3596.76     25.45 o 
   0   1   2     4944.62     4893.06     61.02 o 
   1   1   2     9678.20    10026.57    188.37 o 
   2   1   2      357.74      365.69      5.91 o 
   3   1   2      501.02      523.87      7.75 o 
   4   1   2        2.02        3.72      1.12 o 
   5   1   2        5.28        4.66      1.54 o 
   6   1   2       96.92      107.50      5.06 o 
   7   1   2        4.60        7.30      6.76 o 
   8   1   2       24.74       24.06      8.17 o 
   9   1   2        0.21       -5.53      8.88 o 
 -10   2   2      106.29       87.82     11.89 o 
  -9   2   2        0.87       -5.57      5.57 o 
  -8   2   2        9.32        6.46      4.13 o 
  -7   2   2       29.62       23.20      3.06 o 
  -6   2   2       32.52       28.81      2.29 o 
  -5   2   2       28.10       28.20      1.75 o 
  -4   2   2        0.01       -1.69      1.69 o 
  -3   2   2       78.97       95.97      1.75 o 
  -2   2   2     8128.61     8523.80     58.32 o 
  -1   2   2     2682.13     2622.52     19.37 o 
   0   2   2      403.32      432.50      4.44 o 
   1   2   2      498.35      455.80      9.31 o 
   2   2   2     3078.18     3359.13     51.71 o 
   3   2   2     3040.95     3305.45     36.65 o 
   4   2   2     1073.82     1152.14     21.62 o 
   5   2   2        4.92        6.82      1.44 o 
   6   2   2       82.54       90.59      4.76 o 
   7   2   2        5.97        6.94      6.68 o 
   8   2   2        8.81        6.58      7.68 o 
   9   2   2        5.74       16.39      9.46 o 
 -10   3   2        0.33       -9.51      9.51 o 
  -9   3   2        0.50        1.62      6.15 o 
  -8   3   2       76.17       71.42      5.53 o 
  -7   3   2        5.63        5.20      2.75 o 
  -6   3   2      354.67      381.27      5.81 o 
  -5   3   2       24.28       25.97      1.79 o 
  -4   3   2      133.12      113.53      2.56 o 
  -3   3   2      365.02      402.69      3.74 o 
  -2   3   2     2391.66     2402.59     19.04 o 
  -1   3   2    12920.62    12747.72     88.92 o 
   0   3   2     2986.25     3076.15     25.70 o 
   1   3   2      538.53      546.17      7.04 o 
   2   3   2      891.66      955.19     10.08 o 
   3   3   2      717.92      771.59      8.33 o 
   4   3   2       10.46        6.19      1.44 o 
   5   3   2      191.02      204.45      5.09 o 
   6   3   2        0.54        0.91      3.13 o 
   7   3   2       11.88       12.69      7.33 o 
   8   3   2       26.25       25.51      8.06 o 
   9   3   2       13.11       23.09      9.67 o 
 -10   4   2        0.18      -16.84     16.84 o 
  -9   4   2       16.30       10.08      6.83 o 
  -8   4   2      180.93      175.00      7.44 o 
  -7   4   2        1.39       -1.75      2.47 o 
  -6   4   2       15.51       13.07      2.12 o 
  -5   4   2        9.67       13.98      1.66 o 
  -4   4   2     2216.69     2335.91     20.18 o 
  -3   4   2      499.91      513.94      4.85 o 
  -2   4   2     1035.23     1081.53      9.04 o 
  -1   4   2        6.10       12.15      0.58 o 
   0   4   2     4052.03     3926.65     35.35 o 
   1   4   2        2.08        1.46      0.82 o 
   2   4   2     1484.62     1424.93     14.80 o 
   3   4   2      547.48      558.63      7.94 o 
   4   4   2      749.91      773.50     13.85 o 
   5   4   2      717.66      787.22     12.12 o 
   6   4   2      119.52      116.86      5.11 o 
   7   4   2       81.58      101.90      8.38 o 
   8   4   2        2.35        0.77      7.43 o 
   9   4   2       53.22       62.36     10.61 o 
 -10   5   2       16.63        9.78      9.97 o 
  -9   5   2        0.78       -4.12     11.29 o 
  -8   5   2       88.63       85.83      7.41 o 
  -7   5   2       21.96       25.55      3.02 o 
  -6   5   2       32.95       40.76      2.53 o 
  -5   5   2       67.25       83.52      2.44 o 
  -4   5   2      227.08      271.61      3.92 o 
  -3   5   2     1164.53     1164.03     10.46 o 
  -2   5   2       90.49       74.85      1.63 o 
  -1   5   2       37.92       44.97      0.93 o 
   0   5   2      450.49      426.27      4.45 o 
   1   5   2     1214.20     1172.96     12.19 o 
   2   5   2     1762.23     1874.07     25.52 o 
   3   5   2     1473.23     1525.85     16.48 o 
   4   5   2      363.23      360.25      5.45 o 
   5   5   2        4.62        5.79      2.36 o 
   6   5   2        2.55        6.41      3.09 o 
   7   5   2       31.45       30.69      6.96 o 
   8   5   2        5.73       13.63     15.50 o 
   9   5   2        5.04       -6.44      9.22 o 
  -9   6   2        0.11       -5.92      6.32 o 
  -8   6   2        0.00        2.01      5.56 o 
  -7   6   2        1.45       -0.08      3.14 o 
  -6   6   2     2530.92     2566.05     24.02 o 
  -5   6   2       49.00       55.56      2.17 o 
  -4   6   2      729.75      755.50      7.73 o 
  -3   6   2       28.48       18.99      1.08 o 
  -2   6   2      550.70      584.83      5.41 o 
  -1   6   2        6.51        3.37      0.75 o 
   0   6   2     3696.22     3492.24     41.89 o 
   1   6   2     1593.59     1676.78     16.07 o 
   2   6   2     1093.82     1083.37     13.89 o 
   3   6   2       36.14       36.18      1.66 o 
   4   6   2        5.97        5.05      1.54 o 
   5   6   2       10.10        6.88      2.00 o 
   6   6   2       17.18       24.41      3.47 o 
   7   6   2      606.58      592.87     54.27 o 
   8   6   2       14.41       16.32     20.78 o 
   9   6   2       64.94       60.12     12.11 o 
  -9   7   2        0.19        8.49      6.53 o 
  -8   7   2      357.85      337.33     14.29 o 
  -7   7   2       15.30       13.38      2.72 o 
  -6   7   2      248.84      286.73      5.32 o 
  -5   7   2      443.31      485.61      5.96 o 
  -4   7   2      235.25      254.89      3.74 o 
  -3   7   2        4.94        8.22      1.12 o 
  -2   7   2       60.42       64.48      1.47 o 
  -1   7   2      190.27      183.76      2.68 o 
   0   7   2       48.05       37.30      1.52 o 
   1   7   2     2556.03     2661.78     23.81 o 
   2   7   2      278.78      255.29      3.74 o 
   3   7   2        0.01       -1.16      1.28 o 
   4   7   2      135.48      153.06      4.22 o 
   5   7   2      315.58      339.30      7.09 o 
   6   7   2       17.23       21.88      3.41 o 
   7   7   2        0.58       -3.69      5.86 o 
   8   7   2       24.55       31.13      7.99 o 
   9   7   2        2.31       -4.65     12.16 o 
  -9   8   2        5.44       -6.27      6.27 o 
  -8   8   2      257.17      226.44     11.68 o 
  -7   8   2        0.66       -1.31      2.38 o 
  -6   8   2       58.57       48.00      2.41 o 
  -5   8   2       60.18       72.66      2.35 o 
  -4   8   2     2500.34     2542.67     21.73 o 
  -3   8   2        6.83        7.39      1.09 o 
  -2   8   2     3113.81     3242.37     27.88 o 
  -1   8   2      659.65      665.21      7.40 o 
   0   8   2      134.83      155.03      2.83 o 
   1   8   2       41.18       51.78      1.71 o 
   2   8   2      105.71       96.54      2.50 o 
   3   8   2       26.68       30.14      1.76 o 
   4   8   2        9.43        5.27      1.98 o 
   5   8   2      323.55      331.15      8.01 o 
   6   8   2        7.24        6.32      3.08 o 
   7   8   2        4.24       13.75      6.00 o 
   8   8   2        1.44        9.09      7.06 o 
   9   8   2      268.93      265.85     15.02 o 
  -9   9   2       16.43        3.66     15.55 o 
  -8   9   2       19.55       17.14      6.12 o 
  -7   9   2       53.48       61.62      4.69 o 
  -6   9   2      440.21      449.06      7.23 o 
  -5   9   2        6.37        4.02      1.54 o 
  -4   9   2      495.02      517.47      5.88 o 
  -3   9   2       55.78       59.67      1.89 o 
  -2   9   2      301.89      323.17      3.97 o 
  -1   9   2     1805.63     1834.55     17.23 o 
   0   9   2       13.83       17.51      0.84 o 
   1   9   2     1441.40     1532.68     16.25 o 
   2   9   2      204.13      205.90      4.32 o 
   3   9   2       86.30      100.87      2.77 o 
   4   9   2        0.08        0.43      2.24 o 
   5   9   2      113.03      126.45      5.18 o 
   6   9   2        0.07       -2.47      3.18 o 
   7   9   2       60.64       68.18      7.19 o 
   8   9   2       33.23       47.17      8.57 o 
   9   9   2       16.86       15.92     17.24 o 
  -9  10   2        2.14       -8.26      8.62 o 
  -8  10   2       34.78       29.29      6.58 o 
  -7  10   2        7.72        5.65      3.26 o 
  -6  10   2       54.91       44.14      2.36 o 
  -5  10   2       54.75       54.28      2.41 o 
  -4  10   2      191.99      173.79      3.18 o 
  -3  10   2      894.35      865.04      8.44 o 
  -2  10   2     3712.19     3941.48     35.90 o 
  -1  10   2       67.33       87.22      2.10 o 
   0  10   2     1246.52     1434.87     12.88 o 
   1  10   2       20.43       18.41      1.28 o 
   2  10   2      286.40      276.57      5.29 o 
   3  10   2      348.02      361.07      5.84 o 
   4  10   2       58.70       61.37      3.08 o 
   5  10   2       12.43       14.01      3.02 o 
   6  10   2        2.31        4.82      6.95 o 
   7  10   2      229.34      233.21     20.33 o 
   8  10   2       41.20       51.00      8.44 o 
   9  10   2        5.73       -5.10      8.67 o 
  -9  11   2        3.34        8.13     16.30 o 
  -8  11   2        0.09        1.47      5.88 o 
  -7  11   2       18.30       22.29      4.77 o 
  -6  11   2        1.61       -0.81      1.67 o 
  -5  11   2        1.94       -1.45      1.45 o 
  -4  11   2      905.33      900.43      8.95 o 
  -3  11   2      620.19      650.37      6.82 o 
  -2  11   2     1267.07     1271.14     12.68 o 
  -1  11   2      169.11      200.44      3.44 o 
   0  11   2      772.04      848.36      9.21 o 
   1  11   2        1.10        3.61      1.30 o 
   2  11   2       60.13       59.58      2.68 o 
   3  11   2       13.93       21.76      2.30 o 
   4  11   2      172.61      156.04      4.69 o 
   5  11   2        3.91        1.89      2.79 o 
   6  11   2       66.49       75.09      4.85 o 
   7  11   2        4.78       11.51      5.96 o 
   8  11   2       59.27       74.58     15.40 o 
   9  11   2        9.58       14.68      8.95 o 
  -9  12   2        3.52       -6.14      8.71 o 
  -8  12   2        0.68       -5.48      5.48 o 
  -7  12   2        0.37       -1.10      4.24 o 
  -6  12   2       42.88       46.86      2.68 o 
  -5  12   2       51.94       49.40      2.19 o 
  -4  12   2       29.81       34.10      2.23 o 
  -3  12   2      122.52      119.97      2.81 o 
  -2  12   2       46.62       39.75      1.61 o 
  -1  12   2      402.46      386.86      5.26 o 
   0  12   2      923.85     1073.24     10.71 o 
   1  12   2      656.12      739.86     10.54 o 
   2  12   2     1280.98     1349.81     16.22 o 
   3  12   2       35.68       38.69      2.76 o 
   4  12   2        0.03        2.52      2.65 o 
   5  12   2      164.05      176.63      4.93 o 
   6  12   2      248.64      255.24     11.21 o 
   7  12   2        9.54        6.04     10.32 o 
   8  12   2        4.06       14.35      7.36 o 
   9  12   2        2.52       23.27     19.93 o 
  -9  13   2        0.06        2.11      8.72 o 
  -8  13   2       13.31       13.32      6.37 o 
  -7  13   2       11.49       14.57      4.65 o 
  -6  13   2        8.81       10.32      2.79 o 
  -5  13   2      145.50      153.34      3.33 o 
  -4  13   2       53.43       55.60      2.70 o 
  -3  13   2       59.98       57.98      2.35 o 
  -2  13   2      580.29      597.41      7.54 o 
  -1  13   2        9.89       21.56      1.57 o 
   0  13   2     1450.96     1534.16     15.84 o 
   1  13   2      302.50      341.10      4.24 o 
   2  13   2      778.42      757.86      9.12 o 
   3  13   2       35.20       47.73      3.00 o 
   4  13   2       98.55      103.00      4.05 o 
   5  13   2        2.58        2.23      2.68 o 
   6  13   2       28.28       39.88      5.72 o 
   7  13   2       81.11       90.06      7.99 o 
   8  13   2        0.47       14.84     12.41 o 
   9  13   2        2.30      -11.26     11.26 o 
  -9  14   2        6.73       -1.92      9.42 o 
  -8  14   2        8.56        7.32      7.56 o 
  -7  14   2       11.71        2.05      4.49 o 
  -6  14   2       84.35       89.49      4.42 o 
  -5  14   2        0.45       -1.51      1.51 o 
  -4  14   2       10.09        6.31      1.61 o 
  -3  14   2        6.98        9.62      1.78 o 
  -2  14   2        0.11        3.77      1.45 o 
  -1  14   2        3.07        7.33      1.45 o 
   0  14   2      313.11      300.18      4.56 o 
   1  14   2      226.16      225.08      4.52 o 
   2  14   2      802.64      790.14      8.83 o 
   3  14   2      476.59      501.93      8.86 o 
   4  14   2     1469.56     1452.87     20.19 o 
   5  14   2       21.53       26.35      3.94 o 
   6  14   2       26.84       35.92      9.22 o 
   7  14   2        0.19        0.25     20.18 o 
   8  14   2        0.10       -2.72      7.33 o 
  -9  15   2        1.31      -11.21     12.96 o 
  -8  15   2      109.03      136.32     10.84 o 
  -7  15   2        0.87       -4.20      4.20 o 
  -6  15   2      106.66      122.63      8.84 o 
  -5  15   2       30.49       29.79      2.73 o 
  -4  15   2       94.65      101.18      2.75 o 
  -3  15   2        0.32       -1.06      1.85 o 
  -2  15   2        8.39        5.41      1.52 o 
  -1  15   2      408.10      453.49      6.26 o 
   0  15   2      184.59      194.93      4.17 o 
   1  15   2        4.00        0.25      1.46 o 
   2  15   2     1999.82     2055.03     19.36 o 
   3  15   2        2.71        6.07      2.19 o 
   4  15   2        4.47        4.74      2.22 o 
   5  15   2      313.65      310.08      7.87 o 
   6  15   2        0.16        3.22      8.37 o 
   7  15   2        4.51       12.56     10.51 o 
   8  15   2        0.32       -1.99     12.86 o 
  -8  16   2       97.43       84.62     17.79 o 
  -7  16   2       14.24       13.71      5.02 o 
  -6  16   2       74.42       90.38      4.96 o 
  -5  16   2      170.59      160.96      4.61 o 
  -4  16   2      126.94      116.86      3.05 o 
  -3  16   2       56.44       51.94      2.43 o 
  -2  16   2        1.42       -1.76      2.05 o 
  -1  16   2        3.07        3.44      1.65 o 
   0  16   2      216.76      227.92      4.40 o 
   1  16   2       64.56       83.41      2.59 o 
   2  16   2      725.86      675.64      8.12 o 
   3  16   2      535.32      534.52      9.60 o 
   4  16   2        1.04        1.45      2.76 o 
   5  16   2       67.17       64.77      4.28 o 
   6  16   2      135.65      132.63     16.54 o 
   7  16   2        4.66       -3.88     11.96 o 
   8  16   2        2.09       -5.77      9.47 o 
  -8  17   2       67.25       81.61     16.64 o 
  -7  17   2       23.03       15.71      6.73 o 
  -6  17   2      275.69      247.70      7.45 o 
  -5  17   2       29.06       26.48      2.89 o 
  -4  17   2       24.23       26.81      2.07 o 
  -3  17   2      123.16      113.46      3.43 o 
  -2  17   2      280.16      288.62      6.36 o 
  -1  17   2        0.30       -0.94      1.50 o 
   0  17   2      238.19      235.96      5.19 o 
   1  17   2      178.02      187.12      3.41 o 
   2  17   2      314.17      320.48      4.98 o 
   3  17   2      131.11      136.80      4.34 o 
   4  17   2      464.59      479.66      8.16 o 
   5  17   2       28.22       26.35      3.76 o 
   6  17   2        9.19       10.81      5.57 o 
   7  17   2       16.18       20.29     11.56 o 
   8  17   2        0.08       -6.75      7.29 o 
  -8  18   2      127.85      125.35     27.06 o 
  -7  18   2       21.15       10.46      6.80 o 
  -6  18   2        6.74        8.95      4.71 o 
  -5  18   2       33.77       33.02      3.40 o 
  -4  18   2      115.70       87.74      3.07 o 
  -3  18   2      329.11      297.08      5.33 o 
  -2  18   2       26.86       22.96      2.56 o 
  -1  18   2      123.82      113.91      3.21 o 
   0  18   2      148.31      168.08      4.02 o 
   1  18   2      180.09      180.31      3.99 o 
   2  18   2      159.67      141.18      4.41 o 
   3  18   2       25.92       25.47      2.78 o 
   4  18   2        0.17        2.97      2.47 o 
   5  18   2       77.17       81.09      7.17 o 
   6  18   2        0.59        2.60      5.43 o 
   7  18   2       13.57        9.29      9.07 o 
   8  18   2       15.29       12.51     11.36 o 
  -8  19   2       10.48       26.61     14.85 o 
  -7  19   2        0.05       -6.12      6.23 o 
  -6  19   2       44.83       36.08      5.51 o 
  -5  19   2        1.33       -1.96      3.96 o 
  -4  19   2      261.31      190.98      4.60 o 
  -3  19   2       13.05       15.15      2.30 o 
  -2  19   2      114.11      116.88      4.49 o 
  -1  19   2      130.18      111.57      4.10 o 
   0  19   2      172.99      169.97      4.15 o 
   1  19   2       55.26       57.92      2.13 o 
   2  19   2       15.66       10.22      2.48 o 
   3  19   2       15.05       16.59      2.63 o 
   4  19   2       59.83       71.11      7.24 o 
   5  19   2        0.05       -0.53      3.40 o 
   6  19   2      106.24      111.92      8.13 o 
   7  19   2       32.67       62.32     22.28 o 
  -8  20   2       11.93        9.37     14.25 o 
  -7  20   2        0.21       11.06     12.66 o 
  -6  20   2      203.79      196.36     13.95 o 
  -5  20   2       86.59       80.77      6.00 o 
  -4  20   2       99.01      108.93      4.84 o 
  -3  20   2       25.88       25.04      2.62 o 
  -2  20   2       34.26       11.59      2.57 o 
  -1  20   2       66.04       50.86      3.28 o 
   0  20   2      849.63      797.24     10.62 o 
   1  20   2      178.50      164.47      3.89 o 
   2  20   2       59.67       46.74      3.13 o 
   3  20   2       16.83       15.26      3.74 o 
   4  20   2       59.59       55.22      4.36 o 
   5  20   2        5.73        1.18      3.55 o 
   6  20   2       23.39       15.90     11.06 o 
   7  20   2       97.81      110.12     34.83 o 
  -7  21   2       23.41       40.76     13.75 o 
  -6  21   2       16.39       39.91      8.43 o 
  -5  21   2        1.04        1.27      4.23 o 
  -4  21   2        0.07       -1.43      2.58 o 
  -3  21   2        0.23       -1.62      3.11 o 
  -2  21   2       61.75       38.28      3.21 o 
  -1  21   2       26.94       34.98      3.28 o 
   0  21   2       12.83       10.34      2.42 o 
   1  21   2       40.66       40.46      3.10 o 
   2  21   2       75.86       69.58      3.53 o 
   3  21   2        0.47        5.14      2.58 o 
   4  21   2        3.46        3.45      3.39 o 
   5  21   2        0.38        5.99      4.29 o 
   6  21   2        5.60        5.29      6.26 o 
   7  21   2        0.28        4.25      9.87 o 
  -7  22   2        3.44        6.78     13.55 o 
  -6  22   2       77.64       73.02      9.92 o 
  -5  22   2        0.57       -2.11      5.35 o 
  -4  22   2      297.99      273.19      8.27 o 
  -3  22   2        9.25        5.14      3.23 o 
  -2  22   2        5.07        3.32      2.98 o 
  -1  22   2       39.69       39.01      3.27 o 
   0  22   2      339.50      258.21      8.23 o 
   1  22   2      122.38      114.01      4.24 o 
   2  22   2      415.53      404.28      8.39 o 
   3  22   2       50.21       61.34      3.73 o 
   4  22   2       82.30       81.84      5.04 o 
   5  22   2       74.30       84.07      6.94 o 
   6  22   2        3.16        3.60      6.88 o 
   7  22   2       36.03       44.14      8.30 o 
  -7  23   2        0.30       22.72     13.75 o 
  -6  23   2       22.97       34.60      9.10 o 
  -5  23   2       18.22       35.41      6.48 o 
  -4  23   2       10.30        9.80      4.49 o 
  -3  23   2        0.01        3.61      4.14 o 
  -2  23   2       44.64       26.92      4.62 o 
  -1  23   2        1.99       -1.01      3.05 o 
   0  23   2       38.54       26.14      3.65 o 
   1  23   2       10.34       12.76      3.28 o 
   2  23   2        0.16       -1.70      2.42 o 
   3  23   2       11.55       11.41      3.96 o 
   4  23   2       22.60       30.31      4.18 o 
   5  23   2        3.66        7.30      5.71 o 
   6  23   2       37.98       51.75      7.96 o 
  -6  24   2        6.87       11.60      8.60 o 
  -5  24   2        3.23        4.65      5.15 o 
  -4  24   2        6.16        7.21      4.69 o 
  -3  24   2       10.39        1.95      4.25 o 
  -2  24   2       92.58       72.78      5.64 o 
  -1  24   2       15.86        8.67      4.16 o 
   0  24   2        8.28        6.46      3.42 o 
   1  24   2        0.22        1.46      3.20 o 
   2  24   2      287.96      281.53      9.15 o 
   3  24   2        0.00       -2.96      2.96 o 
   4  24   2       62.57       61.08      6.87 o 
   5  24   2       92.11      110.36     12.01 o 
   6  24   2       59.24       51.38      8.32 o 
  -6  25   2        1.47        9.38     11.11 o 
  -5  25   2       10.50       10.65      5.61 o 
  -4  25   2        6.48       13.78      7.45 o 
  -3  25   2       24.17       21.55      4.97 o 
  -2  25   2        4.30       -1.67      4.25 o 
  -1  25   2       27.51       16.86      4.57 o 
   0  25   2      100.04       79.23      5.70 o 
   1  25   2        7.74       12.40      3.62 o 
   2  25   2       19.59       16.89      3.85 o 
   3  25   2       95.60      101.76      6.10 o 
   4  25   2       87.31      123.15      7.95 o 
   5  25   2        7.15        2.45      4.65 o 
   6  25   2        1.18        8.67     11.36 o 
  -6  26   2        2.82        3.09     13.75 o 
  -5  26   2        5.40       15.85      5.83 o 
  -4  26   2       57.70       63.78      6.56 o 
  -3  26   2        0.48       11.38      4.97 o 
  -2  26   2        6.89        5.11      4.58 o 
  -1  26   2       66.42       58.11      5.61 o 
   0  26   2       19.82        6.95      4.37 o 
   1  26   2        9.99       14.99      5.12 o 
   2  26   2      125.09      125.41      7.31 o 
   3  26   2       23.51       17.37      4.78 o 
   4  26   2      250.75      243.84     13.62 o 
   5  26   2        3.18        2.32      6.70 o 
  -5  27   2       10.91       14.22      6.26 o 
  -4  27   2        5.54        5.27      5.33 o 
  -3  27   2        0.14       -0.17      7.03 o 
  -2  27   2        5.54        1.17      4.54 o 
  -1  27   2       31.70       32.41      5.22 o 
   0  27   2       32.89       32.54      5.27 o 
   1  27   2      147.38      134.82      7.11 o 
   2  27   2        0.05        7.25      5.39 o 
   3  27   2        0.02       -1.69      4.51 o 
   4  27   2        1.41        3.90      6.50 o 
   5  27   2       24.94       30.89     16.89 o 
  -5  28   2       52.56       64.21      8.77 o 
  -4  28   2        0.93        5.93      7.19 o 
  -3  28   2        7.83       11.39      6.44 o 
  -2  28   2      139.24      142.30      7.85 o 
  -1  28   2        5.90       10.28      4.95 o 
   0  28   2       19.74       21.92      5.03 o 
   1  28   2        7.93        0.87      4.52 o 
   2  28   2       17.16       23.53      5.19 o 
   3  28   2       20.46       27.39      6.26 o 
   4  28   2        0.04        9.42     16.25 o 
  -4  29   2      157.66      177.66      9.72 o 
  -3  29   2        9.56       14.96      5.79 o 
  -2  29   2       30.75       26.54      5.80 o 
  -1  29   2       31.86       38.28      5.95 o 
   0  29   2       89.41       99.07      7.10 o 
   1  29   2        0.13        0.08      4.81 o 
   2  29   2        5.89       -0.22      4.99 o 
   3  29   2       22.53       42.01      6.95 o 
   4  29   2       21.20       19.32      7.66 o 
  -4  30   2      549.51      613.84     19.19 o 
  -3  30   2       82.42       94.91      7.76 o 
  -2  30   2       46.07       55.44      6.80 o 
  -1  30   2       70.84       77.29      7.07 o 
   0  30   2      291.39      313.46     19.10 o 
   1  30   2       18.36       34.44      6.02 o 
   2  30   2       48.03       57.66      6.49 o 
   3  30   2       58.49       42.89     13.37 o 
  -3  31   2        1.21        5.06      6.30 o 
  -2  31   2      342.88      442.82     13.67 o 
  -1  31   2       56.40       72.48      7.14 o 
   0  31   2        0.62        8.92      5.52 o 
   1  31   2       85.78      105.19      7.64 o 
   2  31   2       30.63       25.32      6.05 o 
  -2  32   2      849.93      903.80     23.81 o 
  -1  32   2       19.72       32.38      6.66 o 
   0  32   2       13.80       18.00      6.23 o 
   1  32   2       16.60       25.77      6.17 o 
 -10   1   3        5.73       13.21      9.58 o 
  -9   1   3        0.15        2.30      4.82 o 
  -8   1   3        4.81       -3.89      3.89 o 
  -7   1   3        1.32        0.97      2.78 o 
  -6   1   3        3.18        0.71      1.97 o 
  -5   1   3      137.05      138.36      2.88 o 
  -4   1   3      363.70      322.29      4.05 o 
  -3   1   3     1207.51     1138.30      9.89 o 
  -2   1   3     1924.30     1787.42     15.08 o 
  -1   1   3      233.84      304.94      4.71 o 
   0   1   3      962.44      922.02     12.52 o 
   1   1   3       21.80       11.05      2.14 o 
   2   1   3       75.38       65.44      3.09 o 
   3   1   3       19.88       31.47      2.24 o 
   4   1   3       62.04       52.79      2.14 o 
   5   1   3      228.92      260.25      4.96 o 
   6   1   3       11.75       17.27      3.27 o 
   7   1   3       21.50       29.78      6.94 o 
   8   1   3        9.84       -0.93      9.77 o 
   9   1   3        2.84       -0.32      9.08 o 
 -10   2   3       20.16       20.35     10.29 o 
  -9   2   3       20.23       15.36      6.30 o 
  -8   2   3       25.08       13.62      4.54 o 
  -7   2   3        7.40        5.84      2.95 o 
  -6   2   3       97.84       95.24      3.28 o 
  -5   2   3      104.74      102.08      2.49 o 
  -4   2   3       36.57       38.60      1.61 o 
  -3   2   3     2952.93     2922.82     23.40 o 
  -2   2   3      452.50      471.28      4.73 o 
  -1   2   3     2712.06     2669.42     25.19 o 
   0   2   3      220.28      177.85      3.14 o 
   1   2   3        2.28        0.65      1.39 o 
   2   2   3        4.19        6.03      1.44 o 
   3   2   3      373.49      369.09      6.36 o 
   4   2   3       28.43       30.75      1.91 o 
   5   2   3      102.51       85.68      3.05 o 
   6   2   3        5.90        6.22      3.03 o 
   7   2   3      177.57      186.62     10.05 o 
   8   2   3        4.24        7.10      7.54 o 
   9   2   3       29.44       29.25     26.76 o 
 -10   3   3        9.23       19.30     10.07 o 
  -9   3   3        8.74        3.68      6.55 o 
  -8   3   3       58.66       59.89      5.38 o 
  -7   3   3       13.77       14.48      3.45 o 
  -6   3   3       26.94       30.95      2.13 o 
  -5   3   3       40.94       34.20      1.72 o 
  -4   3   3       31.95       29.85      1.51 o 
  -3   3   3      146.57      162.30      2.66 o 
  -2   3   3        3.10        2.65      0.79 o 
  -1   3   3      794.02      753.27      6.62 o 
   0   3   3      789.27      844.42     12.06 o 
   1   3   3      827.27      879.94     17.23 o 
   2   3   3       10.02        4.15      1.40 o 
   3   3   3      279.92      342.00      6.09 o 
   4   3   3      213.67      236.66      4.00 o 
   5   3   3       51.32       51.15      2.92 o 
   6   3   3        3.62        1.94      2.81 o 
   7   3   3        5.28        5.00      6.18 o 
   8   3   3        4.32       -4.31      7.40 o 
   9   3   3       20.01        7.38      9.22 o 
 -10   4   3        1.49       -7.74      7.74 o 
  -9   4   3       13.17        8.10      6.34 o 
  -8   4   3        0.18       -3.02      4.42 o 
  -7   4   3       13.46       14.92      3.50 o 
  -6   4   3       37.95       35.72      2.25 o 
  -5   4   3      271.63      291.97      4.49 o 
  -4   4   3        1.39       -0.05      1.14 o 
  -3   4   3     1318.76     1372.35     12.21 o 
  -2   4   3     1187.69     1232.72     11.23 o 
  -1   4   3     5143.45     5089.10     42.44 o 
   0   4   3      104.84      128.54      2.73 o 
   1   4   3        0.12       -0.80      0.80 o 
   2   4   3      475.45      516.05      7.71 o 
   3   4   3      481.01      451.76      6.16 o 
   4   4   3        1.98        3.42      1.28 o 
   5   4   3      428.87      468.59      7.61 o 
   6   4   3        4.22        0.92      2.70 o 
   7   4   3       21.83       28.46      6.51 o 
   8   4   3        0.32       -3.39      7.50 o 
   9   4   3        6.51        6.62     14.20 o 
 -10   5   3        3.38        6.03      7.42 o 
  -9   5   3        1.38        5.27     10.22 o 
  -8   5   3        9.68        9.20      4.39 o 
  -7   5   3       48.52       44.42      4.13 o 
  -6   5   3       31.32       39.13      2.27 o 
  -5   5   3        9.86       15.05      1.78 o 
  -4   5   3        6.11       14.41      1.45 o 
  -3   5   3      110.47      112.11      2.03 o 
  -2   5   3      158.75      155.18      2.51 o 
  -1   5   3     1087.09     1044.22      8.63 o 
   0   5   3      938.98      876.25      9.90 o 
   1   5   3     2352.41     2414.00     26.29 o 
   2   5   3     2869.86     3027.04     35.93 o 
   3   5   3        0.12        2.70      1.08 o 
   4   5   3      127.27      124.19      4.58 o 
   5   5   3        9.14        4.95      1.66 o 
   6   5   3       73.16       77.63      4.02 o 
   7   5   3        0.10        4.65      5.89 o 
   8   5   3       27.51       29.66      8.32 o 
   9   5   3       36.58       32.96     11.01 o 
  -9   6   3        6.99        3.63      6.74 o 
  -8   6   3        8.50       15.14      7.29 o 
  -7   6   3       92.18       87.31      4.83 o 
  -6   6   3       13.10       13.53      2.00 o 
  -5   6   3        2.35        0.16      1.64 o 
  -4   6   3       17.81       26.14      1.44 o 
  -3   6   3       32.58       37.69      1.33 o 
  -2   6   3        1.75       -0.61      0.87 o 
  -1   6   3       65.81       72.13      1.45 o 
   0   6   3     4792.48     5059.32     47.48 o 
   1   6   3      281.35      245.23      3.98 o 
   2   6   3        0.02        0.12      0.93 o 
   3   6   3      126.90      151.12      2.71 o 
   4   6   3       20.19       22.96      1.73 o 
   5   6   3        2.95        2.30      2.26 o 
   6   6   3        4.50        3.18      2.55 o 
   7   6   3        3.59        9.65      5.82 o 
   8   6   3        0.29       -1.54     13.65 o 
   9   6   3        0.46       16.09      9.19 o 
  -9   7   3        2.68        1.26      6.42 o 
  -8   7   3        2.66        2.62      6.98 o 
  -7   7   3        7.34        7.71      3.28 o 
  -6   7   3       24.42       27.70      2.85 o 
  -5   7   3       13.94       14.94      1.76 o 
  -4   7   3       27.90       25.48      1.41 o 
  -3   7   3        1.69        2.92      0.95 o 
  -2   7   3       31.86       34.24      1.33 o 
  -1   7   3      329.07      327.05      3.89 o 
   0   7   3      798.44      876.15      8.54 o 
   1   7   3        9.76       20.21      1.03 o 
   2   7   3        1.13       -0.04      1.05 o 
   3   7   3      421.11      418.48      5.09 o 
   4   7   3      515.56      489.91      8.09 o 
   5   7   3       17.47       18.02      2.97 o 
   6   7   3       73.47       79.44      5.45 o 
   7   7   3       56.91       69.34      7.87 o 
   8   7   3        0.64       -3.70      7.52 o 
   9   7   3        0.32       -6.96      8.86 o 
  -9   8   3       51.42       41.83      7.66 o 
  -8   8   3       15.58        7.02      4.35 o 
  -7   8   3       69.13       76.71      5.01 o 
  -6   8   3       15.36       20.10      2.06 o 
  -5   8   3       87.56       96.68      4.15 o 
  -4   8   3       35.90       34.11      1.75 o 
  -3   8   3      411.95      397.58      4.37 o 
  -2   8   3      637.59      613.78      6.32 o 
  -1   8   3     1434.60     1496.58     14.18 o 
   0   8   3        0.06       -0.95      0.95 o 
   1   8   3       37.57       36.97      1.12 o 
   2   8   3      959.92     1057.39     16.53 o 
   3   8   3     1196.20     1228.14     16.06 o 
   4   8   3       19.65       26.15      2.30 o 
   5   8   3       40.91       42.64      4.17 o 
   6   8   3        0.05       -3.14      3.14 o 
   7   8   3       38.92       50.07      6.40 o 
   8   8   3       42.22       49.27     16.30 o 
   9   8   3       65.93       69.02     14.90 o 
  -9   9   3       11.45        1.75      6.63 o 
  -8   9   3        1.59       -4.96      5.49 o 
  -7   9   3        2.29        2.14      2.68 o 
  -6   9   3       60.72       61.24      2.59 o 
  -5   9   3        9.90        9.95      1.70 o 
  -4   9   3       44.62       51.88      1.97 o 
  -3   9   3        3.43        4.34      1.09 o 
  -2   9   3      711.55      702.00      7.12 o 
  -1   9   3      368.61      378.54      4.86 o 
   0   9   3      151.18      146.58      2.89 o 
   1   9   3      349.33      350.25      4.21 o 
   2   9   3      200.66      200.80      3.31 o 
   3   9   3        2.67        4.23      1.59 o 
   4   9   3       36.43       36.93      1.72 o 
   5   9   3      206.09      211.77      6.39 o 
   6   9   3        0.46       -4.21      4.39 o 
   7   9   3        4.51        0.68      5.31 o 
   8   9   3       49.75       54.66     25.12 o 
   9   9   3      181.31      182.77     30.55 o 
  -9  10   3        2.17       -7.11      7.11 o 
  -8  10   3       74.89       71.59      8.50 o 
  -7  10   3       25.66       22.93      3.70 o 
  -6  10   3       12.24       11.27      2.06 o 
  -5  10   3       20.12       21.70      1.90 o 
  -4  10   3      318.31      365.82      4.83 o 
  -3  10   3       39.43       38.32      2.02 o 
  -2  10   3      128.97      162.42      2.53 o 
  -1  10   3      267.19      306.78      4.31 o 
   0  10   3      207.45      213.12      3.97 o 
   1  10   3       82.94       92.25      2.30 o 
   2  10   3        2.78        1.12      1.41 o 
   3  10   3      410.30      427.96      7.24 o 
   4  10   3       96.53      104.29      3.78 o 
   5  10   3      453.22      494.55     11.87 o 
   6  10   3       40.41       43.65      7.57 o 
   7  10   3      272.74      280.71     12.26 o 
   8  10   3       19.75       30.37     12.91 o 
   9  10   3       97.84      105.31     20.53 o 
  -9  11   3        2.90       -6.38      6.38 o 
  -8  11   3        2.28       -2.79      7.78 o 
  -7  11   3       15.46       12.66      4.74 o 
  -6  11   3        9.31        7.77      1.98 o 
  -5  11   3       47.60       49.44      2.22 o 
  -4  11   3       45.05       49.01      2.36 o 
  -3  11   3        2.39        0.54      1.10 o 
  -2  11   3      209.27      242.15      3.84 o 
  -1  11   3        4.85        1.30      1.17 o 
   0  11   3      225.01      218.35      5.50 o 
   1  11   3       43.80       40.55      2.11 o 
   2  11   3       49.38       47.72      2.67 o 
   3  11   3      204.19      175.15      4.35 o 
   4  11   3       78.64       68.70      3.28 o 
   5  11   3        8.69        5.48      2.89 o 
   6  11   3        4.16        9.77      5.33 o 
   7  11   3      316.93      338.05     18.24 o 
   8  11   3       22.50       37.23     20.68 o 
   9  11   3       66.94       76.08     18.69 o 
  -9  12   3        5.51       -1.33      6.83 o 
  -8  12   3      136.11      143.12      9.05 o 
  -7  12   3        2.40       -2.15      5.81 o 
  -6  12   3      445.59      438.94      6.62 o 
  -5  12   3        6.49        3.11      1.67 o 
  -4  12   3        0.46       -1.29      1.34 o 
  -3  12   3      200.57      164.61      2.88 o 
  -2  12   3      226.57      249.74      4.29 o 
  -1  12   3      633.36      605.73      7.32 o 
   0  12   3       52.76       74.92      1.68 o 
   1  12   3      104.25      107.56      2.77 o 
   2  12   3       14.42       12.07      2.22 o 
   3  12   3      107.91      128.96      5.61 o 
   4  12   3      194.66      220.77      5.61 o 
   5  12   3      807.22      803.49     14.61 o 
   6  12   3      131.47      132.69      9.57 o 
   7  12   3      266.22      269.06     37.57 o 
   8  12   3       17.28       27.90      7.63 o 
  -9  13   3       16.94       19.52      7.32 o 
  -8  13   3       10.98        9.05      6.15 o 
  -7  13   3       20.44       14.13      4.76 o 
  -6  13   3        0.00        1.99      2.22 o 
  -5  13   3       28.56       27.62      2.01 o 
  -4  13   3       51.79       56.96      2.21 o 
  -3  13   3      359.05      360.81      5.38 o 
  -2  13   3      293.92      305.66      4.90 o 
  -1  13   3        7.08        2.20      1.21 o 
   0  13   3      974.55     1033.28     11.12 o 
   1  13   3       53.01       41.26      1.95 o 
   2  13   3      161.57      141.02      4.29 o 
   3  13   3       16.61       20.56      2.97 o 
   4  13   3      189.35      197.38      6.46 o 
   5  13   3      349.29      350.11      8.68 o 
   6  13   3       31.69       34.06      5.53 o 
   7  13   3      314.38      313.26     25.76 o 
   8  13   3        8.18       13.10      8.22 o 
  -9  14   3        1.96       -5.70      8.26 o 
  -8  14   3      217.26      206.24     10.65 o 
  -7  14   3       75.17       76.06      5.97 o 
  -6  14   3      135.38      140.05      5.20 o 
  -5  14   3        5.82        5.31      1.70 o 
  -4  14   3      459.61      440.05      5.62 o 
  -3  14   3      262.97      271.69      6.86 o 
  -2  14   3        1.20       -0.88      1.46 o 
  -1  14   3     1033.06      986.60     11.15 o 
   0  14   3        7.43        2.58      1.11 o 
   1  14   3      524.72      548.66      8.08 o 
   2  14   3      333.88      355.31      5.92 o 
   3  14   3      825.13      760.69     11.77 o 
   4  14   3       17.10       16.40      3.26 o 
   5  14   3       48.72       51.62      6.23 o 
   6  14   3      213.17      199.46      8.93 o 
   7  14   3      111.03      113.38     13.75 o 
   8  14   3       16.12       15.99      7.71 o 
  -9  15   3        2.88       -1.04      9.62 o 
  -8  15   3       27.03       15.21      8.75 o 
  -7  15   3        7.49        9.55      4.61 o 
  -6  15   3       14.01        9.35      2.68 o 
  -5  15   3       97.91      100.24      3.11 o 
  -4  15   3        0.47        1.52      1.77 o 
  -3  15   3       91.86       93.69      2.86 o 
  -2  15   3      265.66      240.90      4.53 o 
  -1  15   3      712.79      656.31      8.22 o 
   0  15   3     1101.71     1060.69     11.72 o 
   1  15   3       57.59       51.60      2.19 o 
   2  15   3       52.12       44.70      2.28 o 
   3  15   3      113.02      115.48      4.28 o 
   4  15   3       23.46       24.34      3.47 o 
   5  15   3      649.63      636.47     15.90 o 
   6  15   3       10.60       13.14      4.83 o 
   7  15   3       25.46       14.76      6.14 o 
   8  15   3       13.09       14.20     14.30 o 
  -8  16   3        4.64       -7.13      7.13 o 
  -7  16   3       37.42       27.26      6.11 o 
  -6  16   3      320.33      298.94      7.01 o 
  -5  16   3        2.28       -0.12      1.95 o 
  -4  16   3      195.38      190.94      3.82 o 
  -3  16   3      243.68      250.42      4.50 o 
  -2  16   3      135.71      115.44      3.22 o 
  -1  16   3      280.47      308.05      5.10 o 
   0  16   3       41.35       50.38      2.52 o 
   1  16   3     1957.78     1920.72     21.10 o 
   2  16   3       39.02       40.46      2.85 o 
   3  16   3       87.35      100.26      4.69 o 
   4  16   3      441.95      416.98      9.71 o 
   5  16   3      235.34      242.65      7.53 o 
   6  16   3        0.00        4.25      4.92 o 
   7  16   3        0.18        0.32      5.91 o 
   8  16   3        3.52       -2.28      8.02 o 
  -8  17   3        9.10       31.89     14.35 o 
  -7  17   3        1.89       -1.39      4.42 o 
  -6  17   3       12.53        6.72      3.62 o 
  -5  17   3        9.34        5.37      2.52 o 
  -4  17   3       36.98       39.28      2.40 o 
  -3  17   3      136.33      132.66      3.96 o 
  -2  17   3       56.21       49.06      2.49 o 
  -1  17   3      242.53      230.82      4.44 o 
   0  17   3      255.61      238.78      4.90 o 
   1  17   3      504.17      466.50      7.74 o 
   2  17   3       52.25       52.98      3.83 o 
   3  17   3     1057.63      996.52     14.62 o 
   4  17   3        4.08        4.50      2.42 o 
   5  17   3       95.14       94.45      8.02 o 
   6  17   3        8.66        4.38      5.18 o 
   7  17   3       44.99       60.16     11.71 o 
   8  17   3        6.13        7.99     20.63 o 
  -8  18   3        0.14       24.02     14.35 o 
  -7  18   3       40.14       51.92      7.68 o 
  -6  18   3        0.54       -3.41      3.41 o 
  -5  18   3      339.88      312.78      9.18 o 
  -4  18   3      167.58      138.67      4.57 o 
  -3  18   3        1.02       -0.35      2.05 o 
  -2  18   3      234.69      204.71      5.26 o 
  -1  18   3     1014.26     1004.10     11.87 o 
   0  18   3      450.83      431.76      7.53 o 
   1  18   3        4.69        2.63      2.32 o 
   2  18   3      293.91      301.55      6.15 o 
   3  18   3       73.21       70.05      3.24 o 
   4  18   3       20.75       17.65      3.14 o 
   5  18   3       18.59       22.03      4.13 o 
   6  18   3        1.99        1.58      9.07 o 
   7  18   3        4.82        9.96     11.26 o 
  -8  19   3       24.48       31.30     15.05 o 
  -7  19   3        0.03       -4.34      6.09 o 
  -6  19   3       19.54       11.78      4.84 o 
  -5  19   3       19.03       12.15      3.79 o 
  -4  19   3       56.88       47.91      4.02 o 
  -3  19   3       17.16       16.79      3.10 o 
  -2  19   3     1231.67     1236.15     15.77 o 
  -1  19   3      100.81       93.09      3.41 o 
   0  19   3       47.32       39.46      3.57 o 
   1  19   3      988.75      958.90     13.45 o 
   2  19   3       13.41       13.64      2.95 o 
   3  19   3       22.70       25.95      2.78 o 
   4  19   3        9.12        9.54      3.19 o 
   5  19   3      135.33      155.74      7.05 o 
   6  19   3        1.34       -0.44      6.98 o 
   7  19   3        6.79       24.39     10.76 o 
  -8  20   3        2.04        3.89     14.45 o 
  -7  20   3       91.34       99.63     11.37 o 
  -6  20   3       19.22       23.35      5.33 o 
  -5  20   3       69.82       70.21      5.17 o 
  -4  20   3       18.99       11.63      3.34 o 
  -3  20   3     1203.12     1148.24     16.54 o 
  -2  20   3      508.66      424.50      8.46 o 
  -1  20   3      246.54      230.37      4.88 o 
   0  20   3       28.19       31.78      2.07 o 
   1  20   3       16.66        8.12      2.54 o 
   2  20   3      356.52      348.97      8.16 o 
   3  20   3       45.95       50.65      3.30 o 
   4  20   3       38.81       37.22      4.76 o 
   5  20   3        9.40        9.00      4.19 o 
   6  20   3        0.01       -0.70      5.72 o 
   7  20   3        1.29       -2.39     11.46 o 
  -7  21   3        0.28        3.49     13.75 o 
  -6  21   3      113.95      131.37      8.67 o 
  -5  21   3        4.32       14.71      4.93 o 
  -4  21   3      570.96      528.00     10.37 o 
  -3  21   3       77.04       74.51      4.44 o 
  -2  21   3       24.12       24.08      3.01 o 
  -1  21   3     1448.71     1347.58     18.12 o 
   0  21   3      553.76      527.37      8.93 o 
   1  21   3       39.05       34.02      2.97 o 
   2  21   3       87.30       83.48      3.77 o 
   3  21   3      260.11      253.83      9.01 o 
   4  21   3        0.14        0.46      3.25 o 
   5  21   3      124.48      144.77     12.53 o 
   6  21   3       59.98       65.79      9.27 o 
   7  21   3       73.57       91.51      9.30 o 
  -7  22   3        2.73       13.46     14.25 o 
  -6  22   3       69.63       59.32      7.44 o 
  -5  22   3      379.31      390.26     13.13 o 
  -4  22   3        5.53        6.16      4.51 o 
  -3  22   3       55.12       54.85      6.47 o 
  -2  22   3      276.28      267.96      7.54 o 
  -1  22   3      157.21      148.50      7.91 o 
   0  22   3      511.69      472.68      8.40 o 
   1  22   3        2.27        1.85      3.57 o 
   2  22   3      122.70      117.76      4.41 o 
   3  22   3       28.12       29.09      3.44 o 
   4  22   3       40.91       38.11      4.21 o 
   5  22   3        0.15        6.22      4.39 o 
   6  22   3       23.43       26.87     11.76 o 
   7  22   3       52.56       71.08      8.95 o 
  -7  23   3        4.49       -4.68     14.15 o 
  -6  23   3       89.62      113.18     25.41 o 
  -5  23   3       18.10       25.04      6.45 o 
  -4  23   3      441.90      426.23     13.13 o 
  -3  23   3      595.40      555.88     13.19 o 
  -2  23   3      233.06      186.21      7.56 o 
  -1  23   3       30.06       26.87      3.74 o 
   0  23   3       16.54       15.71      3.49 o 
   1  23   3       18.89       26.59      2.93 o 
   2  23   3       94.75      100.08      5.91 o 
   3  23   3      184.05      200.61     13.75 o 
   4  23   3        0.32        0.65      3.53 o 
   5  23   3      105.11      104.62      9.98 o 
   6  23   3        4.89        4.26     15.85 o 
  -6  24   3       59.62       69.17     16.59 o 
  -5  24   3      167.65      184.35     10.27 o 
  -4  24   3       52.15       57.84      5.98 o 
  -3  24   3       32.00       38.07      5.37 o 
  -2  24   3       54.55       62.91      5.48 o 
  -1  24   3       12.74       17.14      3.61 o 
   0  24   3       16.79       16.46      3.58 o 
   1  24   3      212.36      216.35      7.08 o 
   2  24   3       67.18       55.98      3.71 o 
   3  24   3       31.19       28.63      6.03 o 
   4  24   3       53.43       58.35      5.41 o 
   5  24   3      136.48      152.71      7.87 o 
   6  24   3        0.25       -0.63      6.58 o 
  -6  25   3      159.87      194.18     15.40 o 
  -5  25   3      209.94      223.65     11.10 o 
  -4  25   3       36.57       41.75      6.36 o 
  -3  25   3        4.02        5.90      4.64 o 
  -2  25   3      170.11      161.04      7.57 o 
  -1  25   3       73.01       78.50      5.93 o 
   0  25   3       11.10        7.25      3.49 o 
   1  25   3       13.06       21.99      3.82 o 
   2  25   3        4.37        9.63      4.13 o 
   3  25   3        3.56       12.21      3.75 o 
   4  25   3       94.37      104.97      7.37 o 
   5  25   3       33.95       42.23      5.85 o 
   6  25   3        2.97       15.31     12.01 o 
  -6  26   3       14.49       24.16      9.79 o 
  -5  26   3       50.79       82.88     10.51 o 
  -4  26   3      191.64      205.94      9.18 o 
  -3  26   3       17.45       18.10      5.19 o 
  -2  26   3        0.48        1.28      4.39 o 
  -1  26   3       48.50       50.60      6.60 o 
   0  26   3        0.09        5.32      4.26 o 
   1  26   3       44.29       35.42      7.44 o 
   2  26   3        2.75        5.26      4.13 o 
   3  26   3      363.78      387.84     15.93 o 
   4  26   3        0.88       11.16      6.93 o 
   5  26   3        5.84       10.43      6.76 o 
  -5  27   3       50.08       72.12      8.96 o 
  -4  27   3        9.28       14.67      5.78 o 
  -3  27   3       49.62       51.10      6.57 o 
  -2  27   3        1.07        1.21      4.63 o 
  -1  27   3       60.52       59.93      7.05 o 
   0  27   3      197.86      185.05      8.01 o 
   1  27   3       62.62       73.71      5.93 o 
   2  27   3       67.15       77.15      8.57 o 
   3  27   3        0.56       12.01      5.44 o 
   4  27   3        3.46        3.22      6.38 o 
   5  27   3      189.29      236.48     13.55 o 
  -5  28   3       35.70       35.67      8.21 o 
  -4  28   3        0.44        8.94      5.76 o 
  -3  28   3       60.33       69.88      6.90 o 
  -2  28   3       45.97       52.97      7.68 o 
  -1  28   3      123.27       91.37      6.95 o 
   0  28   3       11.63       14.75      4.98 o 
   1  28   3      181.45      224.79     22.28 o 
   2  28   3        9.43       16.37      4.98 o 
   3  28   3       60.17       70.32     13.17 o 
   4  28   3        6.01        7.23      6.79 o 
  -4  29   3        7.43       11.21      6.34 o 
  -3  29   3       58.92       75.40      7.39 o 
  -2  29   3        1.62        5.73      5.35 o 
  -1  29   3       80.90       97.25      8.23 o 
   0  29   3       26.42       30.10      5.73 o 
   1  29   3        5.24        6.54      4.90 o 
   2  29   3       96.28       95.77      7.93 o 
   3  29   3      126.89      155.31     11.62 o 
   4  29   3       43.24       63.31     10.66 o 
  -3  30   3       77.29       73.56      7.63 o 
  -2  30   3       27.38       43.51     10.10 o 
  -1  30   3        2.14        4.15      5.37 o 
   0  30   3        4.58        9.81      5.43 o 
   1  30   3      172.78      194.89      9.00 o 
   2  30   3        1.05        7.98      5.97 o 
   3  30   3       13.06       19.69      7.80 o 
  -3  31   3       13.84        3.81      6.13 o 
  -2  31   3        0.10        7.19      6.02 o 
  -1  31   3        0.49       11.13      5.79 o 
   0  31   3        0.37       10.04      5.65 o 
   1  31   3       85.31       95.69      7.43 o 
   2  31   3       20.23       20.44      6.55 o 
  -1  32   3      145.82      158.92      9.15 o 
   0  32   3        6.35       17.30      6.14 o 
   1  32   3      152.03      174.68     10.57 o 
 -10   0   4        0.27       12.56     13.65 o 
  -9   0   4        0.05        1.33      7.02 o 
  -8   0   4        6.21       -5.90      5.90 o 
  -7   0   4      305.89      292.25     10.17 o 
  -6   0   4     1564.00     1614.85     22.46 o 
  -5   0   4     1624.71     1657.38     20.71 o 
  -4   0   4      255.14      283.52      5.97 o 
  -3   0   4      470.64      525.80      7.53 o 
  -2   0   4      105.63      105.41      2.81 o 
  -1   0   4     2458.97     2486.13     38.72 o 
   0   0   4      301.63      210.30      8.27 o 
   2   0   4        8.90       13.95      2.19 o 
   3   0   4       68.47       82.13      5.58 o 
   4   0   4      181.83      181.27      6.71 o 
   5   0   4       99.09      124.09      9.37 o 
   6   0   4       46.37       45.61      5.11 o 
   7   0   4     1341.34     1359.76     43.06 o 
   8   0   4        3.83       16.74     11.36 o 
   9   0   4       47.89       45.65     14.15 o 
 -10   1   4        2.19      -10.66     10.66 o 
  -9   1   4        0.20       -1.77      4.76 o 
  -8   1   4       20.44       21.43      4.67 o 
  -7   1   4       29.96       25.13      3.53 o 
  -6   1   4        8.31        4.24      1.99 o 
  -5   1   4      177.00      169.48      3.35 o 
  -4   1   4     1294.85     1312.39     11.66 o 
  -3   1   4       32.90       36.82      1.49 o 
  -2   1   4     2542.59     2555.05     21.03 o 
  -1   1   4     1768.46     1733.63     17.86 o 
   0   1   4       54.86       55.88      3.39 o 
   1   1   4      193.50      167.54      6.58 o 
   2   1   4       63.77       58.79      2.46 o 
   3   1   4        0.04        0.31      1.69 o 
   4   1   4       10.39       14.07      2.02 o 
   5   1   4      479.82      451.85     12.93 o 
   6   1   4       35.90       40.65      3.44 o 
   7   1   4       80.23       84.19      7.99 o 
   8   1   4       18.89       18.62     12.51 o 
   9   1   4       39.98       26.83      9.90 o 
 -10   2   4        1.00       -8.11      9.23 o 
  -9   2   4        7.10       -2.85      4.65 o 
  -8   2   4      151.62      151.62      7.18 o 
  -7   2   4       62.03       59.34      4.06 o 
  -6   2   4      138.56      144.70      3.54 o 
  -5   2   4       41.81       41.67      2.00 o 
  -4   2   4     1235.81     1275.39     11.39 o 
  -3   2   4      587.77      588.69      6.07 o 
  -2   2   4      162.89      142.63      2.36 o 
  -1   2   4       88.52       65.04      1.77 o 
   0   2   4       86.52       96.16      3.83 o 
   1   2   4     1086.18     1124.14     31.49 o 
   2   2   4       59.18       79.63      5.08 o 
   3   2   4       20.86       42.42      2.83 o 
   4   2   4       10.26       16.59      2.07 o 
   5   2   4      672.53      728.97     12.46 o 
   6   2   4        6.47        4.23      2.59 o 
   7   2   4       26.70       33.52      6.44 o 
   8   2   4        0.00        0.11      7.55 o 
   9   2   4      125.18      102.12     17.44 o 
 -10   3   4        0.65       -6.02      7.09 o 
  -9   3   4        0.52        0.88      6.12 o 
  -8   3   4        2.06       -3.97      4.16 o 
  -7   3   4       39.89       49.05      3.83 o 
  -6   3   4      332.91      296.20      5.12 o 
  -5   3   4       20.01       21.64      1.76 o 
  -4   3   4       12.85        8.98      1.40 o 
  -3   3   4        0.25        1.52      0.98 o 
  -2   3   4       63.14       83.05      1.75 o 
  -1   3   4       57.98       64.11      2.63 o 
   0   3   4     5032.76     5122.53     79.20 o 
   1   3   4      789.70      824.93     13.45 o 
   2   3   4       86.78       81.70      3.45 o 
   3   3   4     1241.80     1263.29     20.49 o 
   4   3   4       95.53      103.65      2.99 o 
   5   3   4       14.35       14.48      2.82 o 
   6   3   4        5.05        3.87      3.90 o 
   7   3   4        0.38        1.90      9.07 o 
   8   3   4        0.63        3.69      7.64 o 
   9   3   4       50.30       36.23     10.47 o 
 -10   4   4       32.02       14.38      7.69 o 
  -9   4   4        0.24       -5.95      5.95 o 
  -8   4   4       99.60      100.02      6.19 o 
  -7   4   4       68.43       74.74      4.26 o 
  -6   4   4       24.70       30.05      2.31 o 
  -5   4   4      123.70      118.80      2.91 o 
  -4   4   4        7.76        8.44      1.29 o 
  -3   4   4      760.81      711.32      6.72 o 
  -2   4   4     2824.61     2773.37     25.18 o 
  -1   4   4     2510.13     2564.31     26.23 o 
   0   4   4      220.03      250.95      4.21 o 
   1   4   4      757.94      861.68     14.01 o 
   2   4   4       23.23       36.68      2.08 o 
   3   4   4     1629.33     1792.46     28.65 o 
   4   4   4       63.49       65.42      2.39 o 
   5   4   4      301.68      312.21      9.97 o 
   6   4   4       23.83       30.78      4.27 o 
   7   4   4        0.22        1.87      8.17 o 
   8   4   4        0.39       -4.88      7.33 o 
   9   4   4        4.56       -8.12      9.02 o 
  -9   5   4        2.59       -5.96      5.96 o 
  -8   5   4      146.28      139.35      6.90 o 
  -7   5   4      112.24      101.40      5.15 o 
  -6   5   4       27.79       27.67      2.47 o 
  -5   5   4       12.72       14.40      1.70 o 
  -4   5   4       16.38       17.55      1.37 o 
  -3   5   4       42.76       47.39      1.51 o 
  -2   5   4      706.91      718.02      7.98 o 
  -1   5   4       63.42       88.74      4.84 o 
   0   5   4      230.22      285.29      4.17 o 
   1   5   4     1407.09     1612.07     18.30 o 
   2   5   4      464.73      454.08      7.71 o 
   3   5   4     1829.12     1920.54     30.90 o 
   4   5   4      183.81      189.95      3.64 o 
   5   5   4       36.57       47.01      4.10 o 
   6   5   4        1.46        0.82      3.49 o 
   7   5   4        5.37        9.16      5.38 o 
   8   5   4       21.23       32.69      7.80 o 
   9   5   4       17.35        9.30      9.23 o 
  -9   6   4       22.53       25.10      6.92 o 
  -8   6   4        6.21       12.46      4.35 o 
  -7   6   4      166.62      181.70      6.43 o 
  -6   6   4        1.69        3.79      2.08 o 
  -5   6   4       95.36      114.27      2.71 o 
  -4   6   4       67.46       55.85      1.77 o 
  -3   6   4       70.00       82.02      1.90 o 
  -2   6   4      190.52      176.91      3.05 o 
  -1   6   4      195.97      149.41      3.06 o 
   0   6   4     1736.56     1612.45     16.40 o 
   1   6   4      790.89      815.61     10.68 o 
   2   6   4     1049.22     1145.77     16.25 o 
   3   6   4      396.75      414.62      6.17 o 
   4   6   4        2.20        1.84      1.29 o 
   5   6   4       10.68       22.05      4.61 o 
   6   6   4        4.68        9.26      4.84 o 
   7   6   4       59.17       75.45      7.92 o 
   8   6   4        5.38        5.33     16.00 o 
   9   6   4        0.05      -11.24     11.51 o 
  -9   7   4       63.79       64.96      8.05 o 
  -8   7   4       99.06       88.82      6.07 o 
  -7   7   4        1.96       -2.81      2.81 o 
  -6   7   4       54.76       59.42      2.67 o 
  -5   7   4      138.83      142.83      2.96 o 
  -4   7   4      233.47      218.86      3.40 o 
  -3   7   4      541.96      542.67      5.52 o 
  -2   7   4      342.35      396.32      5.16 o 
  -1   7   4      330.45      412.89      4.62 o 
   0   7   4        0.25        0.70      1.01 o 
   1   7   4     1616.34     1709.52     21.02 o 
   2   7   4        0.58        1.12      1.61 o 
   3   7   4        1.18        0.80      1.02 o 
   4   7   4       80.73       84.30      2.81 o 
   5   7   4      450.64      456.07     11.00 o 
   6   7   4        1.96        2.99      4.56 o 
   7   7   4        2.94        2.09      9.37 o 
   8   7   4        1.30        0.42     17.59 o 
   9   7   4        7.40        0.28     19.04 o 
  -9   8   4        1.27        4.61      6.58 o 
  -8   8   4       17.39        7.61      4.39 o 
  -7   8   4       21.19       24.43      3.35 o 
  -6   8   4        0.01        0.44      1.95 o 
  -5   8   4      393.87      404.70      5.53 o 
  -4   8   4      115.13      101.77      2.40 o 
  -3   8   4      813.89      916.81      9.20 o 
  -2   8   4       13.60        8.91      1.27 o 
  -1   8   4      347.59      364.04      5.72 o 
   0   8   4      841.16      944.95     11.44 o 
   1   8   4     2105.22     2289.74     25.32 o 
   2   8   4      652.59      694.04      8.60 o 
   3   8   4     2366.03     2387.94     28.72 o 
   4   8   4       16.97       18.02      1.72 o 
   5   8   4       60.57       64.05      4.57 o 
   6   8   4        0.26        0.74      5.98 o 
   7   8   4       13.82        8.67     10.47 o 
   8   8   4        3.00       -1.97     10.47 o 
   9   8   4       51.31       75.78     10.53 o 
  -9   9   4        0.05       -2.43      6.63 o 
  -8   9   4      108.06      102.72      6.26 o 
  -7   9   4       42.96       40.11      4.83 o 
  -6   9   4      299.99      296.01      5.40 o 
  -5   9   4       16.51       25.41      1.99 o 
  -4   9   4      325.54      349.58      4.82 o 
  -3   9   4     1120.32     1084.76     10.64 o 
  -2   9   4        0.42       -1.10      1.10 o 
  -1   9   4      472.53      475.75      5.33 o 
   0   9   4        0.10       -0.34      1.25 o 
   1   9   4      245.96      286.48      3.85 o 
   2   9   4       60.19       61.40      2.46 o 
   3   9   4       49.25       54.32      4.10 o 
   4   9   4      263.89      270.92      4.36 o 
   5   9   4      231.87      228.79      7.64 o 
   6   9   4        5.64        6.75      4.71 o 
   7   9   4      165.78      155.48     14.15 o 
   8   9   4       31.51       33.71      7.70 o 
   9   9   4      333.08      337.12     31.00 o 
  -9  10   4        1.16        3.60      6.78 o 
  -8  10   4      168.10      168.64      9.98 o 
  -7  10   4        7.60        5.55      2.94 o 
  -6  10   4        0.81        0.61      1.99 o 
  -5  10   4      230.55      244.16      4.39 o 
  -4  10   4      149.43      158.65      2.94 o 
  -3  10   4      719.50      734.24      7.43 o 
  -2  10   4      829.57      847.62      9.08 o 
  -1  10   4       11.44        8.37      1.15 o 
   0  10   4        1.34        0.56      1.35 o 
   1  10   4      248.00      245.67      3.65 o 
   2  10   4        3.40        2.34      1.51 o 
   3  10   4      119.88      129.44      4.55 o 
   4  10   4      240.55      260.84      5.07 o 
   5  10   4      549.17      533.41     16.37 o 
   6  10   4       74.22       82.97     10.27 o 
   7  10   4      236.08      237.11     17.54 o 
   8  10   4        3.68       20.07     15.40 o 
  -9  11   4       10.20        7.48      8.46 o 
  -8  11   4        1.86       -4.92      5.68 o 
  -7  11   4        5.14        3.72      3.23 o 
  -6  11   4      437.36      433.98      6.67 o 
  -5  11   4      125.15      131.77      4.69 o 
  -4  11   4      323.98      314.84      4.17 o 
  -3  11   4      887.53      813.22      8.09 o 
  -2  11   4       29.35       32.94      1.92 o 
  -1  11   4       58.37       44.23      2.13 o 
   0  11   4      104.97      116.90      3.16 o 
   1  11   4        0.01        0.12      0.95 o 
   2  11   4      241.18      234.30      4.38 o 
   3  11   4      111.77      104.31      3.81 o 
   4  11   4       24.27       28.13      2.62 o 
   5  11   4        5.26        5.11      3.31 o 
   6  11   4      345.49      337.48     28.95 o 
   7  11   4     1342.29     1260.69     42.86 o 
   8  11   4        6.10       16.35     11.96 o 
  -9  12   4       32.14       23.47      8.66 o 
  -8  12   4        1.21        0.58      5.48 o 
  -7  12   4       29.24       28.52      4.00 o 
  -6  12   4       60.86       70.44      3.24 o 
  -5  12   4       41.36       41.11      2.27 o 
  -4  12   4      242.73      251.96      3.73 o 
  -3  12   4        7.97       13.00      1.90 o 
  -2  12   4      346.12      327.80      5.12 o 
  -1  12   4      328.87      336.82      4.79 o 
   0  12   4       12.62       25.35      1.92 o 
   1  12   4      235.75      287.26      4.05 o 
   2  12   4       35.95       38.20      1.84 o 
   3  12   4       12.94       17.67      2.59 o 
   4  12   4      144.74      146.30      4.55 o 
   5  12   4      899.20      843.81     17.49 o 
   6  12   4      142.37      145.03     16.64 o 
   7  12   4       54.25       64.68     11.66 o 
   8  12   4      144.31      133.35     15.05 o 
  -9  13   4        2.72       -4.59      6.62 o 
  -8  13   4       13.64        3.10      5.83 o 
  -7  13   4       38.22       39.11      5.17 o 
  -6  13   4       42.99       45.91      2.90 o 
  -5  13   4      326.27      320.40      5.10 o 
  -4  13   4      418.96      373.64      5.12 o 
  -3  13   4       71.02       65.97      2.43 o 
  -2  13   4      120.51      118.52      2.94 o 
  -1  13   4      209.99      172.34      3.40 o 
   0  13   4      224.69      241.84      4.83 o 
   1  13   4      644.24      621.41      7.77 o 
   2  13   4      122.91      136.19      4.40 o 
   3  13   4        0.41        5.68      3.28 o 
   4  13   4      365.71      357.44      7.25 o 
   5  13   4     1484.80     1426.88     31.64 o 
   6  13   4        0.00        0.07      5.33 o 
   7  13   4       78.94       79.14     11.86 o 
   8  13   4       59.73       44.75     11.76 o 
  -9  14   4        1.87        0.52     15.50 o 
  -8  14   4        0.34        0.39      5.94 o 
  -7  14   4        8.40       14.13      4.77 o 
  -6  14   4       67.68       63.28      3.51 o 
  -5  14   4      103.81      104.28      3.26 o 
  -4  14   4       40.47       40.98      2.03 o 
  -3  14   4      283.43      260.71      5.09 o 
  -2  14   4       97.79       89.49      3.12 o 
  -1  14   4      105.22      126.94      3.21 o 
   0  14   4       18.46       24.85      1.56 o 
   1  14   4      336.05      333.80      5.87 o 
   2  14   4      593.90      598.68      9.46 o 
   3  14   4     3460.68     3345.20     47.44 o 
   4  14   4      126.57      121.58      6.09 o 
   5  14   4      348.19      327.21     17.14 o 
   6  14   4      220.20      205.31     15.55 o 
   7  14   4      221.32      195.85     16.05 o 
   8  14   4       19.69        1.89     11.16 o 
  -8  15   4       30.29       30.09     13.01 o 
  -7  15   4       76.38       61.31      5.74 o 
  -6  15   4        0.97       -2.86      2.86 o 
  -5  15   4        5.39        1.69      1.79 o 
  -4  15   4        5.53        3.47      1.77 o 
  -3  15   4       33.35       42.18      2.93 o 
  -2  15   4      984.32      941.55     11.19 o 
  -1  15   4       80.10       76.88      2.58 o 
   0  15   4       23.07       22.24      2.27 o 
   1  15   4       59.72       58.56      3.27 o 
   2  15   4      507.63      498.65      9.69 o 
   3  15   4     2278.46     2193.43     32.60 o 
   4  15   4       13.82       10.91      3.14 o 
   5  15   4      517.65      503.40     31.79 o 
   6  15   4       40.47       39.07      9.77 o 
   7  15   4       37.52       24.22     10.76 o 
   8  15   4        1.98      -10.47     10.47 o 
  -8  16   4       11.93       19.53      9.69 o 
  -7  16   4       72.96       77.84      8.03 o 
  -6  16   4        0.04        1.10      3.03 o 
  -5  16   4       22.65       26.95      2.71 o 
  -4  16   4       21.66       14.95      2.79 o 
  -3  16   4        0.00       -1.27      1.74 o 
  -2  16   4      459.24      446.21      6.71 o 
  -1  16   4      302.85      258.81      4.32 o 
   0  16   4     1419.83     1372.38     15.88 o 
   1  16   4     4219.60     4141.65     46.64 o 
   2  16   4       11.06       13.98      2.91 o 
   3  16   4      622.04      602.14     11.89 o 
   4  16   4      591.58      548.47     12.82 o 
   5  16   4      239.01      235.64     10.35 o 
   6  16   4       19.76       31.40      9.27 o 
   7  16   4       58.18       50.63     11.56 o 
   8  16   4        0.05       -3.59     10.86 o 
  -8  17   4        0.02       -3.59      9.42 o 
  -7  17   4       51.50       55.07      7.59 o 
  -6  17   4        1.69       -3.56      3.56 o 
  -5  17   4       15.24       17.00      2.95 o 
  -4  17   4       15.31       13.02      2.90 o 
  -3  17   4       27.61       20.74      2.79 o 
  -2  17   4      127.76      119.44      3.80 o 
  -1  17   4       41.09       38.71      2.22 o 
   0  17   4     1968.86     1910.91     19.89 o 
   1  17   4     1734.14     1675.61     18.87 o 
   2  17   4        2.63        5.39      2.94 o 
   3  17   4     2119.46     2093.18     31.72 o 
   4  17   4       11.61       11.23      3.81 o 
   5  17   4       17.11       13.24      5.13 o 
   6  17   4       19.16       31.69      9.77 o 
   7  17   4        2.37       -9.87      9.87 o 
  -8  18   4       18.61       15.96     11.46 o 
  -7  18   4       11.99       18.69      6.72 o 
  -6  18   4        3.75        1.37      3.66 o 
  -5  18   4        0.54        6.78      3.57 o 
  -4  18   4      252.02      245.65      6.49 o 
  -3  18   4       77.47       76.19      3.69 o 
  -2  18   4      481.46      447.22      6.83 o 
  -1  18   4     2348.74     2275.70     23.64 o 
   0  18   4      588.68      553.10      8.22 o 
   1  18   4      292.59      292.84      5.76 o 
   2  18   4     2061.34     1972.47     26.67 o 
   3  18   4      602.36      581.93     11.96 o 
   4  18   4       17.87       15.27      4.10 o 
   5  18   4       12.44       13.54      5.34 o 
   6  18   4        1.52       -7.67      7.67 o 
   7  18   4        4.73        6.88     10.47 o 
  -8  19   4       27.66       33.41     13.65 o 
  -7  19   4        1.08        1.77      6.48 o 
  -6  19   4       10.30       13.05      4.98 o 
  -5  19   4      142.09      140.80      6.30 o 
  -4  19   4       92.75       82.83      4.91 o 
  -3  19   4      414.63      393.67     12.92 o 
  -2  19   4      406.00      416.15      6.62 o 
  -1  19   4      542.09      523.73      7.47 o 
   0  19   4      204.29      198.85      4.88 o 
   1  19   4     2264.02     2151.48     26.03 o 
   2  19   4      459.67      472.02      7.98 o 
   3  19   4       14.25       21.57      2.76 o 
   4  19   4       46.53       51.04      5.04 o 
   5  19   4       37.12       27.25      5.90 o 
   6  19   4        2.62       -1.50      9.07 o 
   7  19   4       17.77       12.06     10.56 o 
  -7  20   4       30.45       31.71      7.69 o 
  -6  20   4       49.36       55.83      6.20 o 
  -5  20   4      102.95      104.74      6.99 o 
  -4  20   4       93.51       94.69      4.80 o 
  -3  20   4     1341.34     1348.97     18.74 o 
  -2  20   4      379.72      344.46      6.90 o 
  -1  20   4       51.99       51.49      2.50 o 
   0  20   4     1563.72     1465.15     22.04 o 
   1  20   4     1019.61      970.60     13.61 o 
   2  20   4       53.07       56.21      3.29 o 
   3  20   4      983.93      973.41     21.66 o 
   4  20   4      267.63      273.20     11.13 o 
   5  20   4       12.07        5.83      7.67 o 
   6  20   4       26.63       22.33      9.87 o 
   7  20   4        1.15       -2.99     10.27 o 
  -7  21   4        1.59        4.97     10.11 o 
  -6  21   4       10.95        8.00      5.15 o 
  -5  21   4       82.08       88.03      8.06 o 
  -4  21   4      365.96      380.88      9.89 o 
  -3  21   4      366.59      373.31      9.41 o 
  -2  21   4      189.70      189.81      6.08 o 
  -1  21   4     1118.74     1088.32     15.04 o 
   0  21   4       68.72       64.05      3.49 o 
   1  21   4       23.58       18.95      2.73 o 
   2  21   4        1.82        4.45      2.52 o 
   3  21   4        0.55        4.77      3.11 o 
   4  21   4      231.95      230.57      8.05 o 
   5  21   4      246.99      261.90     12.01 o 
   6  21   4       15.10        0.40      8.67 o 
   7  21   4        0.11       -4.39     10.17 o 
  -7  22   4      147.01      121.95     12.86 o 
  -6  22   4        0.98        7.16      5.52 o 
  -5  22   4      845.08      823.62     20.30 o 
  -4  22   4       84.21       82.93      8.09 o 
  -3  22   4       46.86       51.17      5.75 o 
  -2  22   4      766.07      725.39     13.45 o 
  -1  22   4      575.43      531.93     10.77 o 
   0  22   4       46.32       44.26      3.19 o 
   1  22   4      328.05      312.32      6.78 o 
   2  22   4      173.80      183.15      5.46 o 
   3  22   4       29.24       29.71      3.73 o 
   4  22   4        7.17       10.19      4.00 o 
   5  22   4      255.29      273.57     14.00 o 
   6  22   4      109.52      121.44     36.43 o 
  -7  23   4       80.49       79.27     12.81 o 
  -6  23   4      212.65      224.81     11.49 o 
  -5  23   4        0.08        5.47      5.53 o 
  -4  23   4        4.30        7.74      4.26 o 
  -3  23   4     1298.37     1225.66     19.97 o 
  -2  23   4      254.08      244.95      7.64 o 
  -1  23   4        1.96        0.16      3.24 o 
   0  23   4        0.84       -1.94      2.46 o 
   1  23   4      117.41      118.55      4.67 o 
   2  23   4       27.86       29.28      4.35 o 
   3  23   4       41.69       42.21      4.66 o 
   4  23   4       10.35       16.55      4.46 o 
   5  23   4        8.38       13.49      4.87 o 
   6  23   4       52.67       67.93     22.47 o 
  -6  24   4       58.12       66.62      8.50 o 
  -5  24   4       28.72       25.42      8.67 o 
  -4  24   4      192.81      183.98      8.45 o 
  -3  24   4      101.68      110.41      6.88 o 
  -2  24   4        0.42        5.21      4.34 o 
  -1  24   4       20.59       30.02      4.04 o 
   0  24   4       86.49       83.27      4.92 o 
   1  24   4        3.53        2.35      2.71 o 
   2  24   4       19.31       25.67      3.87 o 
   3  24   4       51.60       43.31      4.30 o 
   4  24   4       80.68       78.38      5.82 o 
   5  24   4       80.79      101.30      7.06 o 
   6  24   4       71.28       77.76     17.74 o 
  -6  25   4       74.55       77.27     11.54 o 
  -5  25   4      464.89      435.32     15.08 o 
  -4  25   4      174.15      171.23      8.43 o 
  -3  25   4       69.00       63.87      6.10 o 
  -2  25   4       91.46      113.15      7.85 o 
  -1  25   4        5.22        7.66      4.15 o 
   0  25   4      118.86      125.09      5.83 o 
   1  25   4       65.70       81.11     10.06 o 
   2  25   4        9.65        8.50      3.54 o 
   3  25   4       58.19       68.88      4.96 o 
   4  25   4        0.16       16.82      4.81 o 
   5  25   4       36.54       43.45      5.85 o 
  -6  26   4       81.80       89.96     12.86 o 
  -5  26   4        0.65       17.05      7.21 o 
  -4  26   4        0.02        5.62      5.58 o 
  -3  26   4        0.76        0.43      4.65 o 
  -2  26   4       12.06        9.69      4.67 o 
  -1  26   4       29.70       25.20      4.91 o 
   0  26   4        0.79        5.62      4.19 o 
   1  26   4        8.41        8.31      4.10 o 
   2  26   4       68.53       74.16      6.54 o 
   3  26   4      154.43      187.00     10.89 o 
   4  26   4       95.13      103.97      6.93 o 
   5  26   4       36.47       41.67      9.39 o 
  -5  27   4        3.23        9.72      7.35 o 
  -4  27   4        2.15       -2.04      5.94 o 
  -3  27   4       51.78       77.28      6.72 o 
  -2  27   4       47.91       49.90      5.83 o 
  -1  27   4        5.81        8.64      4.81 o 
   0  27   4        6.55        8.20      4.70 o 
   1  27   4        5.34        6.20      4.42 o 
   2  27   4        6.60        9.00      5.13 o 
   3  27   4       13.63       27.40      6.76 o 
   4  27   4        7.19       -0.01      6.22 o 
  -5  28   4        8.95        7.42      7.45 o 
  -4  28   4       41.26       53.83      6.97 o 
  -3  28   4       81.78       96.76      7.53 o 
  -2  28   4       22.11       19.39      5.56 o 
  -1  28   4        3.30       -0.92      4.76 o 
   0  28   4       36.11       44.80      5.71 o 
   1  28   4      271.65      313.90     13.73 o 
   2  28   4       60.81       57.57      6.80 o 
   3  28   4        4.47       21.98      6.98 o 
   4  28   4       42.71       32.56      7.43 o 
  -4  29   4        4.86        3.37      6.57 o 
  -3  29   4        1.68        0.01      5.63 o 
  -2  29   4       52.03       50.18      6.49 o 
  -1  29   4       67.41       79.91      7.09 o 
   0  29   4        0.75        8.56      4.99 o 
   1  29   4       17.58       12.70      5.11 o 
   2  29   4        6.54        3.73      5.36 o 
   3  29   4      111.56      125.04     10.25 o 
  -3  30   4        3.64       10.10      6.11 o 
  -2  30   4      110.39      139.46      8.62 o 
  -1  30   4      285.73      320.45     13.45 o 
   0  30   4      107.10      127.48     13.32 o 
   1  30   4       62.19       64.95     11.17 o 
   2  30   4       47.77       51.64     14.00 o 
   3  30   4       48.17       80.78      9.41 o 
  -2  31   4        0.15        0.76      5.74 o 
  -1  31   4        6.30        2.52      5.72 o 
   0  31   4       16.77       22.35     11.35 o 
   1  31   4       51.72       55.27      7.66 o 
   2  31   4       23.48       35.75      8.16 o 
 -10   1   5        1.68        5.60      9.03 o 
  -9   1   5        0.05       -4.81      4.81 o 
  -8   1   5       11.06        0.87      4.73 o 
  -7   1   5       72.60       70.59      5.37 o 
  -6   1   5        4.18        6.55      1.93 o 
  -5   1   5      199.95      222.73      3.49 o 
  -4   1   5      220.10      210.62      3.52 o 
  -3   1   5      495.68      529.73      5.93 o 
  -2   1   5      765.51      831.25      8.04 o 
  -1   1   5     3057.80     3199.83     33.60 o 
   0   1   5       47.47       61.14      3.41 o 
   1   1   5      331.19      373.25     12.16 o 
   2   1   5       50.12       66.78      2.78 o 
   3   1   5      468.39      490.12     11.30 o 
   4   1   5       61.76       70.58      5.58 o 
   5   1   5        6.44        3.82      5.73 o 
   6   1   5       51.69       59.28      4.42 o 
   7   1   5      152.58      156.19      8.95 o 
   8   1   5        0.33       -0.38      7.74 o 
   9   1   5       15.01       22.25     11.66 o 
 -10   2   5        4.12      -10.13     10.79 o 
  -9   2   5       70.51       67.90      6.52 o 
  -8   2   5       46.01       43.32      5.17 o 
  -7   2   5      100.84      107.72      4.90 o 
  -6   2   5       98.09       97.95      3.07 o 
  -5   2   5      597.42      624.20      6.86 o 
  -4   2   5     1281.23     1297.32     12.11 o 
  -3   2   5     3426.59     3489.37     28.81 o 
  -2   2   5      157.46      151.88      2.73 o 
  -1   2   5     1036.26     1072.23     15.86 o 
   0   2   5      619.76      577.17     12.68 o 
   1   2   5       41.87       47.54      3.89 o 
   2   2   5      184.92      186.08      8.07 o 
   3   2   5      487.69      538.31     13.70 o 
   4   2   5       13.71       11.96      2.91 o 
   5   2   5     1302.08     1384.18     30.68 o 
   6   2   5        1.57        1.87      3.30 o 
   7   2   5        3.09        5.85      5.55 o 
   8   2   5        8.33        4.78     14.75 o 
   9   2   5      169.54      152.17     12.36 o 
 -10   3   5       37.42       27.86     15.60 o 
  -9   3   5       64.73       68.55      7.34 o 
  -8   3   5        0.23       -0.43      4.16 o 
  -7   3   5       11.71        4.15      3.15 o 
  -6   3   5       88.14      103.09      3.31 o 
  -5   3   5      461.58      496.57      5.93 o 
  -4   3   5       75.45       78.42      2.26 o 
  -3   3   5      502.48      543.23      5.77 o 
  -2   3   5       18.11       18.42      1.35 o 
  -1   3   5      248.29      215.91      4.04 o 
   0   3   5     1214.24     1397.44     20.70 o 
   1   3   5        8.19       13.74      2.07 o 
   2   3   5      649.62      752.49     23.02 o 
   3   3   5     1891.07     2179.20     42.22 o 
   4   3   5      129.55      152.43      6.38 o 
   5   3   5       16.65       22.24      3.32 o 
   6   3   5       10.43        8.97      4.77 o 
   7   3   5       83.52       89.10     11.76 o 
   8   3   5        5.81       11.16     15.10 o 
   9   3   5        3.97        6.83      9.27 o 
  -9   4   5       97.51       98.28      8.69 o 
  -8   4   5      119.88      104.63      6.30 o 
  -7   4   5       15.65       19.40      3.44 o 
  -6   4   5       54.63       63.38      2.79 o 
  -5   4   5      131.43      129.08      2.98 o 
  -4   4   5      457.79      429.87      5.03 o 
  -3   4   5       81.58       78.00      3.15 o 
  -2   4   5      810.83      852.13      9.85 o 
  -1   4   5     6141.30     6662.88     65.88 o 
   0   4   5        7.24        3.93      1.13 o 
   1   4   5     1362.99     1462.03     28.50 o 
   2   4   5       62.12       57.91      5.08 o 
   3   4   5     2735.05     3168.31     87.01 o 
   4   4   5      129.64      142.04      6.27 o 
   5   4   5        7.77        1.57      2.75 o 
   6   4   5       10.93        8.70      3.52 o 
   7   4   5        0.04       -4.19      8.87 o 
   8   4   5        0.81       12.30      7.82 o 
   9   4   5        0.07        3.79     12.91 o 
  -9   5   5       78.96       79.97     10.38 o 
  -8   5   5        9.23        8.27      4.78 o 
  -7   5   5       42.23       38.39      3.97 o 
  -6   5   5       13.90       16.01      2.48 o 
  -5   5   5        4.44        2.70      1.57 o 
  -4   5   5        0.69        2.26      1.29 o 
  -3   5   5      171.52      173.94      2.72 o 
  -2   5   5      332.45      386.43      5.40 o 
  -1   5   5     3539.27     3823.80     38.72 o 
   0   5   5      344.07      389.22      6.73 o 
   1   5   5      642.55      857.18     22.40 o 
   2   5   5     1022.01     1117.91     23.09 o 
   3   5   5      488.65      592.04     10.88 o 
   4   5   5        1.07        0.49      1.80 o 
   5   5   5      106.72      118.07      5.30 o 
   6   5   5       15.93       18.97      5.13 o 
   7   5   5        0.83       -7.57      9.17 o 
   8   5   5        9.50        0.87      9.82 o 
   9   5   5        4.73        2.04      9.16 o 
  -9   6   5        7.06       -0.36      4.91 o 
  -8   6   5       11.66       10.67      3.72 o 
  -7   6   5       35.00       35.60      2.97 o 
  -6   6   5      126.09      132.72      3.73 o 
  -5   6   5      158.74      154.63      3.25 o 
  -4   6   5        8.47       10.77      1.41 o 
  -3   6   5      293.10      310.80      3.78 o 
  -2   6   5      289.65      265.24      4.29 o 
  -1   6   5     4621.84     4885.15     53.03 o 
   0   6   5     1259.97     1299.47     16.44 o 
   1   6   5    21135.70    23502.95    270.89 o 
   2   6   5        6.25       12.02      2.35 o 
   3   6   5       24.86       35.69      2.90 o 
   4   6   5      148.71      167.80      3.90 o 
   5   6   5       13.04       13.30      3.56 o 
   6   6   5       13.81        9.25      5.73 o 
   7   6   5        3.33       -1.79      9.67 o 
   8   6   5       14.60        8.97     11.86 o 
   9   6   5       13.20       17.81      9.68 o 
  -9   7   5        0.24        2.94      6.41 o 
  -8   7   5      267.20      255.59      7.77 o 
  -7   7   5       26.80       20.51      2.96 o 
  -6   7   5        0.02        0.29      1.96 o 
  -5   7   5       27.49       31.04      1.92 o 
  -4   7   5       70.33       68.59      2.06 o 
  -3   7   5      112.06      121.34      2.71 o 
  -2   7   5      356.25      424.73      5.92 o 
  -1   7   5     4403.13     4821.29     52.50 o 
   0   7   5      725.18      839.84      9.54 o 
   1   7   5     1036.23     1126.89     18.17 o 
   2   7   5      186.79      207.86      4.14 o 
   3   7   5      118.81      149.46      7.28 o 
   4   7   5      118.87      128.32      4.33 o 
   5   7   5      134.08      147.12      6.44 o 
   6   7   5        0.79       -1.06      4.49 o 
   7   7   5       90.74       80.93     12.16 o 
   8   7   5       11.56       17.74     12.46 o 
  -9   8   5      171.23      180.40     15.74 o 
  -8   8   5       22.81       16.83      4.75 o 
  -7   8   5      189.18      191.95      5.39 o 
  -6   8   5      117.92      115.08      3.57 o 
  -5   8   5      127.41      112.62      2.64 o 
  -4   8   5       78.56       79.91      2.93 o 
  -3   8   5      512.51      554.21      6.78 o 
  -2   8   5      205.01      240.42      3.86 o 
  -1   8   5     6341.35     6871.92     74.19 o 
   0   8   5       23.84        5.89      1.08 o 
   1   8   5       62.78       74.83      2.15 o 
   2   8   5      218.50      227.36      5.21 o 
   3   8   5     1700.11     1835.89     25.81 o 
   4   8   5       24.10       20.72      2.87 o 
   5   8   5        5.14        3.09      3.05 o 
   6   8   5       64.85       79.47      6.58 o 
   7   8   5       60.02       43.36     11.76 o 
   8   8   5        2.68       -2.59     11.66 o 
  -9   9   5       67.23       67.85      8.86 o 
  -8   9   5      183.66      182.27      7.67 o 
  -7   9   5      150.92      144.84      4.82 o 
  -6   9   5      536.64      517.73      7.51 o 
  -5   9   5       25.72       32.51      1.77 o 
  -4   9   5      267.51      290.74      3.92 o 
  -3   9   5      990.15     1090.57     12.19 o 
  -2   9   5      421.08      412.51      5.52 o 
  -1   9   5      385.40      425.80      5.73 o 
   0   9   5      117.40      103.55      2.50 o 
   1   9   5      636.88      571.73      8.12 o 
   2   9   5      134.64      146.32      4.79 o 
   3   9   5      120.97      136.52      3.18 o 
   4   9   5       28.24       24.76      3.11 o 
   5   9   5       89.84       92.35      5.19 o 
   6   9   5       66.16       79.88     10.91 o 
   7   9   5        3.15       -5.68      9.67 o 
   8   9   5       52.63       51.23     13.16 o 
  -9  10   5        1.30       -3.09      6.61 o 
  -8  10   5      223.94      227.86      8.49 o 
  -7  10   5      559.16      575.14      9.39 o 
  -6  10   5      167.84      173.14      4.35 o 
  -5  10   5      141.85      160.92      3.08 o 
  -4  10   5       76.54       78.51      2.15 o 
  -3  10   5      213.03      256.23      4.52 o 
  -2  10   5       15.84       16.12      1.52 o 
  -1  10   5     1030.67     1201.82     12.53 o 
   0  10   5        2.93        6.59      1.68 o 
   1  10   5        1.00       -0.09      1.41 o 
   2  10   5      135.50      109.11      3.37 o 
   3  10   5       74.88       66.73      4.92 o 
   4  10   5       28.59       30.51      2.13 o 
   5  10   5      481.12      505.47     19.49 o 
   6  10   5       53.23       39.80      6.58 o 
   7  10   5      292.27      326.71     19.63 o 
   8  10   5       57.33       64.68     13.75 o 
  -9  11   5        1.30       -3.57      6.68 o 
  -8  11   5        0.00       -3.73      5.37 o 
  -7  11   5       84.23       83.46      4.05 o 
  -6  11   5      122.47      121.31      3.74 o 
  -5  11   5        3.22        5.74      2.12 o 
  -4  11   5      898.30      854.50      8.42 o 
  -3  11   5      158.09      160.46      3.70 o 
  -2  11   5       16.64       14.18      2.03 o 
  -1  11   5       39.77       37.45      1.94 o 
   0  11   5      482.49      487.14      8.60 o 
   1  11   5        0.12       -0.65      1.26 o 
   2  11   5       41.09       47.31      2.55 o 
   3  11   5      187.78      199.89      6.49 o 
   4  11   5      158.09      171.53      4.78 o 
   5  11   5      177.01      183.53      8.38 o 
   6  11   5        9.57        9.39      6.33 o 
   7  11   5      311.12      364.18     20.83 o 
   8  11   5        3.04       -3.79     11.36 o 
  -9  12   5       21.36       18.64     14.50 o 
  -8  12   5       33.27       31.54      7.20 o 
  -7  12   5      444.16      448.51     12.39 o 
  -6  12   5      637.30      635.61      8.59 o 
  -5  12   5     2634.13     2537.47     24.71 o 
  -4  12   5      151.74      151.13      3.00 o 
  -3  12   5      372.86      398.71      6.06 o 
  -2  12   5      392.31      398.11      5.81 o 
  -1  12   5      942.00      884.03     10.73 o 
   0  12   5       21.75       17.66      1.98 o 
   1  12   5      472.76      476.65      6.18 o 
   2  12   5       21.66       18.55      1.83 o 
   3  12   5        0.20       -1.52      1.52 o 
   4  12   5      119.73      121.85      5.30 o 
   5  12   5      383.51      407.14     27.46 o 
   6  12   5       24.73       21.63      5.36 o 
   7  12   5     1338.93     1206.17     41.86 o 
   8  12   5       17.20       18.64     11.66 o 
  -9  13   5        2.76        1.87      9.05 o 
  -8  13   5        9.33        7.66      8.11 o 
  -7  13   5      170.02      160.49      5.65 o 
  -6  13   5        3.11        2.88      2.20 o 
  -5  13   5      707.21      708.17      8.94 o 
  -4  13   5      809.12      784.50      8.54 o 
  -3  13   5      755.44      723.49      8.63 o 
  -2  13   5     1663.80     1601.77     17.12 o 
  -1  13   5       12.05        8.74      1.79 o 
   0  13   5      611.78      610.15      8.83 o 
   1  13   5       21.50       25.33      1.69 o 
   2  13   5      787.77      802.09     11.45 o 
   3  13   5       24.34       24.48      3.25 o 
   4  13   5      187.17      189.72      5.03 o 
   5  13   5     2251.05     2320.99     48.31 o 
   6  13   5        5.85       -0.62      5.08 o 
   7  13   5        3.20       -1.99      9.47 o 
   8  13   5        3.19      -10.66     10.66 o 
  -9  14   5      105.97       92.23     12.05 o 
  -8  14   5       27.13       15.63     13.01 o 
  -7  14   5      143.74      129.31      7.21 o 
  -6  14   5        1.88        1.19      2.39 o 
  -5  14   5        0.05       -0.37      2.09 o 
  -4  14   5      615.42      592.61      7.80 o 
  -3  14   5     1877.42     1790.57     19.29 o 
  -2  14   5      956.92      883.04     10.55 o 
  -1  14   5       19.45       18.02      2.97 o 
   0  14   5      495.15      475.84      7.58 o 
   1  14   5      426.56      404.51      5.84 o 
   2  14   5       30.87       31.62      2.63 o 
   3  14   5     1009.87     1005.13     16.79 o 
   4  14   5      223.78      221.43      8.58 o 
   5  14   5      788.51      765.98     15.74 o 
   6  14   5       36.95       26.21      9.57 o 
   7  14   5       73.89       65.18     12.36 o 
   8  14   5        0.10      -10.66     10.66 o 
  -8  15   5        5.73        3.00      8.72 o 
  -7  15   5      130.94      142.82      7.67 o 
  -6  15   5       35.02       37.34      3.66 o 
  -5  15   5        1.11        3.51      2.14 o 
  -4  15   5      263.33      271.47      5.99 o 
  -3  15   5      242.82      246.68      5.29 o 
  -2  15   5      242.31      224.51      4.53 o 
  -1  15   5     1221.36     1126.31     13.60 o 
   0  15   5     1851.22     1837.07     20.27 o 
   1  15   5       34.85       39.82      2.12 o 
   2  15   5      928.08      914.64     15.25 o 
   3  15   5     3059.38     2997.46     43.12 o 
   4  15   5       55.49       50.39      5.32 o 
   5  15   5        8.74       15.10      5.07 o 
   6  15   5       26.07       31.69      9.57 o 
   7  15   5       42.20       19.93     10.66 o 
   8  15   5        2.29       -9.27      9.27 o 
  -8  16   5        0.03       -7.49      8.41 o 
  -7  16   5       28.70       31.80      5.73 o 
  -6  16   5       32.12       28.99      4.28 o 
  -5  16   5       11.40        8.22      2.29 o 
  -4  16   5       92.20       97.10      4.29 o 
  -3  16   5       39.38       38.32      2.53 o 
  -2  16   5      383.91      348.06      5.45 o 
  -1  16   5     2724.70     2612.98     28.47 o 
   0  16   5     1178.84     1119.39     13.41 o 
   1  16   5     3998.70     3943.93     40.69 o 
   2  16   5      822.79      826.48     16.74 o 
   3  16   5      247.27      233.89      6.89 o 
   4  16   5      101.84      103.12      6.62 o 
   5  16   5      187.85      176.28      9.39 o 
   6  16   5       43.87       45.65     10.27 o 
   7  16   5        4.50       -8.77      8.77 o 
  -8  17   5       13.43       18.23      9.34 o 
  -7  17   5       35.79       41.31      5.96 o 
  -6  17   5       34.24       40.60      7.16 o 
  -5  17   5       34.64       41.19      4.52 o 
  -4  17   5       10.09        8.39      3.04 o 
  -3  17   5       17.59       19.16      2.27 o 
  -2  17   5      807.31      773.07     11.06 o 
  -1  17   5        1.26        0.62      2.25 o 
   0  17   5       23.24       25.34      2.51 o 
   1  17   5      332.23      322.58      5.56 o 
   2  17   5      142.90      127.67      6.04 o 
   3  17   5        4.02        4.06      2.99 o 
   4  17   5      270.22      249.52     10.03 o 
   5  17   5       66.17       66.40      6.58 o 
   6  17   5       17.62        0.70      8.97 o 
   7  17   5        4.33        1.89     10.17 o 
  -8  18   5        0.41       -6.38     11.21 o 
  -7  18   5       16.57       23.07      7.82 o 
  -6  18   5       53.95       51.31      6.00 o 
  -5  18   5        3.66        3.53      3.35 o 
  -4  18   5        4.23        0.06      3.04 o 
  -3  18   5       82.09       80.22      4.51 o 
  -2  18   5      158.97      168.81      4.13 o 
  -1  18   5     3928.70     3867.35     38.37 o 
   0  18   5        1.45        3.41      2.27 o 
   1  18   5     4070.01     3998.34     38.68 o 
   2  18   5      210.57      218.82      7.60 o 
   3  18   5        2.58        5.65      3.69 o 
   4  18   5      221.05      248.99     25.51 o 
   5  18   5      147.11      150.32      8.76 o 
   6  18   5        0.78       -7.77      7.77 o 
   7  18   5        2.15        9.77     10.56 o 
  -8  19   5        4.54       15.54      9.26 o 
  -7  19   5        2.32       -0.60      6.61 o 
  -6  19   5        2.25       -2.85      4.78 o 
  -5  19   5       42.17       48.51      5.68 o 
  -4  19   5      149.11      134.57      6.88 o 
  -3  19   5       76.19       72.70      5.80 o 
  -2  19   5       86.37       93.09      3.77 o 
  -1  19   5     2707.95     2661.23     30.13 o 
   0  19   5      198.16      205.65      4.52 o 
   1  19   5       84.98       80.72      3.06 o 
   2  19   5       92.69       86.39      4.74 o 
   3  19   5      632.85      668.16     15.95 o 
   4  19   5        3.47        4.65      5.53 o 
   5  19   5        9.67        6.54      5.21 o 
   6  19   5       22.90        3.19      9.17 o 
   7  19   5       21.14        2.59     10.56 o 
  -7  20   5        0.01       -1.65      7.74 o 
  -6  20   5       10.44       15.81      5.26 o 
  -5  20   5        1.64       -4.70      4.70 o 
  -4  20   5       56.97       65.22      5.89 o 
  -3  20   5     1875.13     1790.90     25.97 o 
  -2  20   5       92.77       90.79      3.75 o 
  -1  20   5      287.70      283.46      5.99 o 
   0  20   5        2.92       -0.09      2.21 o 
   1  20   5      135.97      132.77      4.15 o 
   2  20   5        0.11       -0.35      2.38 o 
   3  20   5      407.66      411.10     11.32 o 
   4  20   5      407.97      413.60     13.95 o 
   5  20   5      274.49      261.19     14.20 o 
   6  20   5        1.84       -9.17      9.17 o 
   7  20   5       34.45       -1.69     10.47 o 
  -7  21   5        6.89        0.49      6.91 o 
  -6  21   5       14.38       16.47      5.68 o 
  -5  21   5      190.69      209.63      9.02 o 
  -4  21   5       42.22       45.05      5.53 o 
  -3  21   5      610.81      626.16     14.86 o 
  -2  21   5       33.09       31.19      3.78 o 
  -1  21   5      172.99      178.56      5.29 o 
   0  21   5       28.40       29.19      2.79 o 
   1  21   5      128.61      129.07      4.49 o 
   2  21   5       96.24      116.20      5.11 o 
   3  21   5       21.85       25.14      4.37 o 
   4  21   5      151.96      128.57      8.10 o 
   5  21   5      457.62      459.28     15.82 o 
   6  21   5       14.55        7.57      9.87 o 
  -7  22   5       31.47       42.20      9.67 o 
  -6  22   5       44.40       54.55      6.77 o 
  -5  22   5     1203.17     1183.39     22.62 o 
  -4  22   5      145.87      147.91      7.57 o 
  -3  22   5       19.31       27.13      4.52 o 
  -2  22   5       16.26       10.97      3.74 o 
  -1  22   5      316.84      321.65      6.55 o 
   0  22   5       59.37       57.94      4.00 o 
   1  22   5       47.77       52.44      4.10 o 
   2  22   5       69.02       62.85      4.45 o 
   3  22   5        2.30       -0.86      3.35 o 
   4  22   5       48.32       48.96      6.58 o 
   5  22   5      240.96      235.52     11.94 o 
   6  22   5      256.98      255.25     18.74 o 
  -6  23   5        0.38       -1.27      5.63 o 
  -5  23   5      229.92      224.07      9.77 o 
  -4  23   5        1.31       -0.80      4.70 o 
  -3  23   5      263.47      268.31      8.54 o 
  -2  23   5       22.07       21.02      4.17 o 
  -1  23   5        6.25        8.93      4.46 o 
   0  23   5       66.15       63.95      4.32 o 
   1  23   5       14.83       13.36      3.87 o 
   2  23   5        5.73        7.54      3.24 o 
   3  23   5       35.87       33.24      4.32 o 
   4  23   5       17.18       20.19      5.88 o 
   5  23   5       69.81       66.15      8.00 o 
   6  23   5       91.48       62.89     12.26 o 
  -6  24   5       16.99       10.45      7.09 o 
  -5  24   5        0.03        0.42      5.41 o 
  -4  24   5        0.11        5.86      5.23 o 
  -3  24   5       69.05       56.99      5.28 o 
  -2  24   5      102.98       99.42      5.71 o 
  -1  24   5      240.64      244.81     14.52 o 
   0  24   5       45.22       47.99      3.52 o 
   1  24   5        2.14       -0.18      2.92 o 
   2  24   5        9.03        5.89      6.29 o 
   3  24   5        4.28        4.92      3.92 o 
   4  24   5       50.14       62.26      7.86 o 
   5  24   5       44.21       52.33     12.31 o 
  -6  25   5        2.82        0.00      7.09 o 
  -5  25   5      243.39      234.63     10.25 o 
  -4  25   5        0.00       -1.08      5.35 o 
  -3  25   5       11.82       18.14      5.17 o 
  -2  25   5       12.73       12.96      4.69 o 
  -1  25   5        0.33       -0.19      3.48 o 
   0  25   5       12.51        9.21      4.32 o 
   1  25   5       11.15       13.33      3.37 o 
   2  25   5       13.48       14.98      3.68 o 
   3  25   5       57.23       50.75      5.18 o 
   4  25   5        0.18        1.74      4.42 o 
   5  25   5      132.97      131.97      9.61 o 
  -5  26   5       12.99       13.59      7.14 o 
  -4  26   5        0.05       -3.82      5.93 o 
  -3  26   5        0.30        4.21      5.00 o 
  -2  26   5      116.34      127.07      7.25 o 
  -1  26   5       67.66       63.75      5.67 o 
   0  26   5        1.62        2.19      4.14 o 
   1  26   5        2.48        5.26      4.74 o 
   2  26   5       37.53       32.52      4.39 o 
   3  26   5      147.05      156.97      7.61 o 
   4  26   5       27.83       29.05      5.25 o 
   5  26   5        3.52        5.46      7.22 o 
  -5  27   5       13.32       17.81      7.72 o 
  -4  27   5       30.49       36.76      7.62 o 
  -3  27   5        0.55       -1.32      5.16 o 
  -2  27   5        0.23        0.38      4.95 o 
  -1  27   5       16.91       24.66      5.24 o 
   0  27   5        2.35        4.39      4.62 o 
   1  27   5       16.55       17.10      6.33 o 
   2  27   5        0.11       -4.17      5.88 o 
   3  27   5       41.03       49.51      5.53 o 
   4  27   5       29.08       20.06      5.43 o 
  -4  28   5      133.36      134.16      9.97 o 
  -3  28   5       63.78       70.75      7.18 o 
  -2  28   5       16.87       16.63      5.46 o 
  -1  28   5      109.75      129.84      7.60 o 
   0  28   5       98.29      102.71     11.32 o 
   1  28   5      357.27      402.57     18.64 o 
   2  28   5       54.83       63.18      8.17 o 
   3  28   5        2.08        1.05      6.19 o 
  -4  29   5       15.32       13.64      8.57 o 
  -3  29   5        0.75        6.22      5.82 o 
  -2  29   5       10.53        1.67      5.43 o 
  -1  29   5       25.38       45.77      8.86 o 
   0  29   5        6.75       16.59      5.41 o 
   1  29   5        7.70       13.26      5.87 o 
   2  29   5        1.65        3.15      6.36 o 
   3  29   5       12.72       10.93      6.88 o 
  -3  30   5       25.13       38.35      9.39 o 
  -2  30   5      108.39      110.60      9.53 o 
  -1  30   5      251.68      250.68     16.35 o 
   0  30   5        4.97       10.65      6.07 o 
   1  30   5       30.18       37.68      6.91 o 
   2  30   5        8.21        7.07      6.94 o 
  -2  31   5       10.33       18.04      6.41 o 
  -1  31   5       20.27       25.83      7.83 o 
   0  31   5       59.33       52.50      7.52 o 
   1  31   5       11.17       10.86      7.57 o 
  -9   0   6        0.34       -6.56      6.56 o 
  -8   0   6       12.36        6.18      6.30 o 
  -7   0   6       73.91       72.75      6.20 o 
  -6   0   6      361.97      375.37      9.86 o 
  -5   0   6     3681.36     3602.37     45.60 o 
  -4   0   6       23.19       26.99      2.65 o 
  -3   0   6        2.26       -1.42      1.42 o 
  -2   0   6      173.16      143.76      4.72 o 
  -1   0   6     1238.90     1378.22     38.16 o 
   0   0   6      180.66      211.59      9.47 o 
   2   0   6      631.68      621.82     18.54 o 
   3   0   6       19.96       17.24      3.39 o 
   4   0   6       15.72       17.74      4.49 o 
   5   0   6        6.47       16.35      5.18 o 
   6   0   6       35.44       41.56      7.08 o 
   7   0   6      868.02      860.72     29.40 o 
   8   0   6       95.19       99.77     13.75 o 
  -9   1   6        7.19        3.09      5.28 o 
  -8   1   6        1.18       -1.20      4.96 o 
  -7   1   6      594.78      609.48     10.27 o 
  -6   1   6       69.73       73.25      3.01 o 
  -5   1   6      676.89      711.71      8.42 o 
  -4   1   6      119.15      129.75      3.06 o 
  -3   1   6      360.33      377.36      4.46 o 
  -2   1   6       87.37       95.81      2.36 o 
  -1   1   6        8.24        5.43      1.04 o 
   0   1   6       17.44       13.58      2.35 o 
   1   1   6      977.82      959.79     27.81 o 
   2   1   6       33.62       41.29      2.49 o 
   3   1   6      283.03      303.64      7.98 o 
   4   1   6      408.25      448.47     11.72 o 
   5   1   6      343.06      357.76     10.98 o 
   6   1   6      184.85      185.64      8.73 o 
   7   1   6       16.73       37.77      9.27 o 
   8   1   6       19.22       31.08      8.17 o 
  -9   2   6        3.03       -0.44      4.82 o 
  -8   2   6      115.20      103.79      6.53 o 
  -7   2   6      304.47      287.25      6.56 o 
  -6   2   6       28.00       26.62      2.47 o 
  -5   2   6        6.48        7.25      1.80 o 
  -4   2   6      109.96      138.68      3.01 o 
  -3   2   6     3181.82     3439.87     28.51 o 
  -2   2   6       44.50       44.83      1.69 o 
  -1   2   6       80.21       53.27      2.46 o 
   0   2   6      245.83      266.42      7.57 o 
   1   2   6      175.56      200.53      8.87 o 
   2   2   6       39.21       53.72      4.49 o 
   3   2   6       26.08       38.79      5.03 o 
   4   2   6      160.11      155.49      7.72 o 
   5   2   6      587.51      609.04     15.83 o 
   6   2   6       39.98       41.28      4.16 o 
   7   2   6        4.26        9.27      9.17 o 
   8   2   6        0.42       -4.57     11.41 o 
  -9   3   6      196.16      201.45     12.00 o 
  -8   3   6       91.12       98.39      5.79 o 
  -7   3   6        3.02        1.90      2.77 o 
  -6   3   6        1.50       -0.58      1.96 o 
  -5   3   6       18.68       17.03      1.83 o 
  -4   3   6        7.12        4.21      1.47 o 
  -3   3   6     1921.02     1994.61     17.21 o 
  -2   3   6      626.01      626.67      7.18 o 
  -1   3   6        8.39       25.81      2.93 o 
   0   3   6      382.91      436.45      8.93 o 
   1   3   6     3190.55     3405.21     63.41 o 
   2   3   6      682.22      723.78     22.72 o 
   3   3   6        0.03        5.42      1.78 o 
   4   3   6       32.91       56.56      4.00 o 
   5   3   6      124.16      144.30     10.66 o 
   6   3   6       87.74      108.59      6.89 o 
   7   3   6       41.02       50.03     10.66 o 
   8   3   6       56.12       54.62     12.86 o 
  -9   4   6       45.11       30.08      5.86 o 
  -8   4   6        1.81       -0.72      3.92 o 
  -7   4   6       99.11      100.88      4.01 o 
  -6   4   6       20.85       22.77      2.19 o 
  -5   4   6       23.69       23.50      1.88 o 
  -4   4   6      214.21      178.75      3.81 o 
  -3   4   6      130.11      143.77      2.94 o 
  -2   4   6     1375.88     1416.76     15.46 o 
  -1   4   6     3047.86     3441.20     38.51 o 
   0   4   6      328.72      378.15      5.61 o 
   1   4   6        2.89        7.76      2.30 o 
   2   4   6      284.19      336.18     13.36 o 
   3   4   6      593.91      714.71     23.92 o 
   4   4   6       19.09       14.45      3.89 o 
   5   4   6       48.04       42.82      3.56 o 
   6   4   6       23.09       24.70      4.94 o 
   7   4   6        5.71        4.49      9.77 o 
   8   4   6        1.38       -0.60     12.06 o 
  -9   5   6        7.47        1.68      4.80 o 
  -8   5   6        2.37        0.33      3.38 o 
  -7   5   6        0.11       -2.18      2.26 o 
  -6   5   6       79.54       94.04      3.04 o 
  -5   5   6       11.80       17.01      1.81 o 
  -4   5   6        3.92        2.87      1.35 o 
  -3   5   6     1250.16     1268.33     12.28 o 
  -2   5   6       63.50       69.59      2.19 o 
  -1   5   6      191.21      211.50      3.71 o 
   0   5   6     1973.78     2063.81     28.40 o 
   1   5   6     1588.84     1977.00     31.00 o 
   2   5   6      171.31      196.74      9.97 o 
   3   5   6        0.46       -0.60      3.89 o 
   4   5   6      214.84      235.93      7.36 o 
   5   5   6       24.42       34.40      3.47 o 
   6   5   6        9.88       15.96      4.53 o 
   7   5   6        0.43       -8.07      9.57 o 
   8   5   6        9.74       13.36     12.06 o 
  -9   6   6      102.32      100.15      7.04 o 
  -8   6   6        8.87        6.71      3.52 o 
  -7   6   6        8.21        7.83      2.43 o 
  -6   6   6        0.24       -0.05      1.80 o 
  -5   6   6      104.19      103.18      2.63 o 
  -4   6   6      363.18      365.71      4.62 o 
  -3   6   6       32.43       31.51      1.79 o 
  -2   6   6      626.90      641.07      8.01 o 
  -1   6   6     2694.55     2978.51     32.97 o 
   0   6   6     1545.85     1700.91     21.22 o 
   1   6   6       42.55       34.59      2.18 o 
   2   6   6      438.24      487.25      9.64 o 
   3   6   6      717.58      760.73     13.91 o 
   4   6   6      124.61      133.70      5.99 o 
   5   6   6      107.64      103.38      4.93 o 
   6   6   6       22.35       27.49      7.52 o 
   7   6   6       12.19       28.41     10.27 o 
   8   6   6       16.12       13.55     11.96 o 
  -9   7   6      165.90      171.80      8.20 o 
  -8   7   6      132.69      142.57      5.70 o 
  -7   7   6       12.90        4.79      2.63 o 
  -6   7   6       15.48       11.02      2.22 o 
  -5   7   6      344.06      352.22      5.55 o 
  -4   7   6      136.57      153.17      2.94 o 
  -3   7   6     1156.20     1136.51     13.44 o 
  -2   7   6      104.78       91.21      2.61 o 
  -1   7   6       56.44       73.86      2.43 o 
   0   7   6       94.20      122.62      3.82 o 
   1   7   6      262.00      275.54      5.67 o 
   2   7   6      495.16      515.06     10.37 o 
   3   7   6      339.60      348.73      8.28 o 
   4   7   6       30.43       31.21      3.79 o 
   5   7   6       13.37       15.20      3.13 o 
   6   7   6       17.93       17.34     14.95 o 
   7   7   6        0.03       -1.00      9.67 o 
   8   7   6        9.36        7.87     12.46 o 
  -9   8   6      403.75      378.62     14.99 o 
  -8   8   6       31.76       32.01      4.05 o 
  -7   8   6       53.48       57.39      3.79 o 
  -6   8   6        5.33        2.22      2.11 o 
  -5   8   6        0.00        0.11      1.58 o 
  -4   8   6       11.32       13.69      1.46 o 
  -3   8   6     1611.18     1665.25     17.49 o 
  -2   8   6      407.00      442.47      6.26 o 
  -1   8   6     1162.47     1329.92     15.88 o 
   0   8   6     1139.52     1183.84     15.30 o 
   1   8   6       12.27       17.28      1.38 o 
   2   8   6      768.54      783.36     37.80 o 
   3   8   6     1533.26     1570.67     28.64 o 
   4   8   6       16.61       13.58      3.40 o 
   5   8   6      217.18      234.19      7.38 o 
   6   8   6       54.41       54.54      6.88 o 
   7   8   6       65.16       80.33     12.56 o 
   8   8   6       32.62       33.79     12.36 o 
  -9   9   6      195.20      193.07     21.38 o 
  -8   9   6      173.31      197.14      7.38 o 
  -7   9   6      169.77      166.28      5.26 o 
  -6   9   6      202.05      191.57      4.59 o 
  -5   9   6      412.33      400.36      5.25 o 
  -4   9   6        1.64        3.34      1.53 o 
  -3   9   6      248.94      315.75      5.14 o 
  -2   9   6      327.84      311.78      5.70 o 
  -1   9   6      208.04      226.69      4.81 o 
   0   9   6        4.77        9.72      1.42 o 
   1   9   6       26.83       33.84      1.89 o 
   2   9   6        3.30        1.46      2.55 o 
   3   9   6        0.83       -0.32      1.69 o 
   4   9   6       26.71       36.91      3.63 o 
   5   9   6      150.64      148.86      6.06 o 
   6   9   6        3.28       -3.90      4.51 o 
   7   9   6       22.55       21.03     10.96 o 
   8   9   6       79.21       63.69     14.25 o 
  -9  10   6        0.33        6.96      9.03 o 
  -8  10   6      495.25      480.15     11.00 o 
  -7  10   6     1227.78     1187.09     18.70 o 
  -6  10   6      240.37      227.05      6.75 o 
  -5  10   6      725.68      740.12      8.54 o 
  -4  10   6        0.18        0.49      1.52 o 
  -3  10   6      716.42      742.96      9.17 o 
  -2  10   6      308.88      323.96      6.90 o 
  -1  10   6       28.21       25.70      2.19 o 
   0  10   6      406.55      437.57      6.50 o 
   1  10   6      179.60      170.79      3.89 o 
   2  10   6      190.40      196.06      4.62 o 
   3  10   6       77.93       79.83      3.12 o 
   4  10   6      256.85      246.04      5.82 o 
   5  10   6      608.38      650.24     16.47 o 
   6  10   6       25.67       30.70      9.67 o 
   7  10   6       37.29       61.00     12.46 o 
   8  10   6       61.41       70.56     14.35 o 
  -9  11   6       59.10       68.66     16.20 o 
  -8  11   6        0.98       -6.04      6.04 o 
  -7  11   6      107.78      123.70      5.25 o 
  -6  11   6      546.31      562.70      8.03 o 
  -5  11   6     2559.69     2503.91     24.52 o 
  -4  11   6      205.54      199.10      3.84 o 
  -3  11   6      244.61      239.74      4.56 o 
  -2  11   6       51.98       65.43      2.61 o 
  -1  11   6       11.59       14.48      1.51 o 
   0  11   6      296.59      290.13      4.59 o 
   1  11   6      324.18      333.26      5.16 o 
   2  11   6      160.89      173.81      4.56 o 
   3  11   6      142.65      160.08      4.29 o 
   4  11   6        4.25        2.27      2.79 o 
   5  11   6       79.81       78.11      7.03 o 
   6  11   6      148.60      159.17     13.75 o 
   7  11   6      473.17      440.83     22.92 o 
   8  11   6       11.47        9.77     11.86 o 
  -9  12   6        0.11        4.57      8.77 o 
  -8  12   6        0.01       -0.53      6.45 o 
  -7  12   6      397.96      398.01      8.68 o 
  -6  12   6      699.81      706.69     10.16 o 
  -5  12   6      852.37      795.14      9.76 o 
  -4  12   6     1182.92     1114.56     10.75 o 
  -3  12   6      117.35      119.40      3.42 o 
  -2  12   6      120.45      117.45      3.72 o 
  -1  12   6      193.05      198.96      3.53 o 
   0  12   6      138.98      141.63      3.36 o 
   1  12   6       15.86       17.87      1.69 o 
   2  12   6      120.23      108.80      3.87 o 
   3  12   6      111.75      122.24      6.71 o 
   4  12   6       25.52       26.31      2.62 o 
   5  12   6      200.72      193.30      8.39 o 
   6  12   6      253.43      239.60     16.15 o 
   7  12   6       16.36       31.79     11.26 o 
   8  12   6       12.31       11.46     11.46 o 
  -9  13   6        4.59       -5.68      9.04 o 
  -8  13   6        1.38        0.22      6.97 o 
  -7  13   6       16.37       22.27      4.29 o 
  -6  13   6       30.27       39.10      3.08 o 
  -5  13   6       32.44       34.64      2.82 o 
  -4  13   6      495.29      496.82      6.69 o 
  -3  13   6     2601.85     2420.97     24.92 o 
  -2  13   6       42.24       37.90      3.24 o 
  -1  13   6      402.76      394.67      6.11 o 
   0  13   6      310.65      317.14      5.75 o 
   1  13   6       52.12       55.16      3.57 o 
   2  13   6       92.93       98.62      3.24 o 
   3  13   6      342.92      356.04      6.15 o 
   4  13   6        8.73       10.14      2.59 o 
   5  13   6      163.85      178.79      8.22 o 
   6  13   6        3.32       -2.69      8.57 o 
   7  13   6        7.98       -3.09      9.67 o 
   8  13   6       57.40       57.61     12.96 o 
  -8  14   6        4.25        1.52      6.68 o 
  -7  14   6       81.62       90.34      6.79 o 
  -6  14   6       52.93       54.83      3.59 o 
  -5  14   6       52.61       55.02      3.14 o 
  -4  14   6     1331.65     1295.32     14.98 o 
  -3  14   6     3764.33     3509.49     37.75 o 
  -2  14   6     1815.12     1668.89     19.25 o 
  -1  14   6      176.89      163.60      3.97 o 
   0  14   6      125.39      109.45      3.61 o 
   1  14   6      148.88      138.77      3.55 o 
   2  14   6       15.74       16.24      2.96 o 
   3  14   6      144.19      153.39      6.04 o 
   4  14   6      284.87      256.69     15.78 o 
   5  14   6       32.05       26.71      8.67 o 
   6  14   6        5.73       -8.37      8.37 o 
   7  14   6       33.65       17.64     10.66 o 
  -8  15   6        5.17       -4.71      6.86 o 
  -7  15   6       86.18       80.64      6.63 o 
  -6  15   6       12.49       14.15      2.86 o 
  -5  15   6      122.19      117.90      3.98 o 
  -4  15   6       90.19       96.73      4.20 o 
  -3  15   6       22.73       24.79      3.55 o 
  -2  15   6      328.84      307.86      6.03 o 
  -1  15   6     2103.68     1990.78     22.21 o 
   0  15   6        3.90        3.68      2.25 o 
   1  15   6      484.89      471.67      6.59 o 
   2  15   6        6.80        6.59      2.19 o 
   3  15   6      624.59      619.79     13.25 o 
   4  15   6       58.20       55.21      9.67 o 
   5  15   6        7.24        9.54      4.61 o 
   6  15   6       23.31       13.46      9.27 o 
   7  15   6        0.96       -9.27      9.67 o 
  -8  16   6        9.00       12.34      7.14 o 
  -7  16   6       20.47       29.21      5.83 o 
  -6  16   6       31.43       37.13      4.95 o 
  -5  16   6       17.12       12.90      2.45 o 
  -4  16   6      128.13      111.95      4.20 o 
  -3  16   6      316.77      321.99      6.39 o 
  -2  16   6     1129.03     1070.93     13.67 o 
  -1  16   6     3592.60     3487.00     41.35 o 
   0  16   6      970.40      930.68     12.86 o 
   1  16   6       22.02       22.12      2.01 o 
   2  16   6      804.47      780.99     14.77 o 
   3  16   6       46.37       46.94      4.19 o 
   4  16   6       34.79       37.53      7.72 o 
   5  16   6        8.27       12.13      4.87 o 
   6  16   6       13.02       12.56      9.37 o 
   7  16   6       10.56       -6.58      9.47 o 
  -8  17   6        2.01       -2.28      9.12 o 
  -7  17   6       24.02       31.39      6.01 o 
  -6  17   6       11.06       11.00      5.04 o 
  -5  17   6      142.63      134.92      5.26 o 
  -4  17   6       46.63       49.88      5.02 o 
  -3  17   6      482.41      457.62      7.63 o 
  -2  17   6       48.83       51.32      4.09 o 
  -1  17   6      354.99      347.83      6.34 o 
   0  17   6      377.12      385.25      6.34 o 
   1  17   6     6178.98     6034.97     61.19 o 
   2  17   6       40.17       44.16      4.72 o 
   3  17   6        1.01       -1.07      5.93 o 
   4  17   6       45.73       51.68      7.38 o 
   5  17   6        7.80       -1.28      4.55 o 
   6  17   6       18.45       13.46      8.97 o 
   7  17   6        1.73       -9.37      9.37 o 
  -8  18   6        1.08       -2.96     16.10 o 
  -7  18   6        6.19        4.44      5.36 o 
  -6  18   6        9.93        5.31      6.21 o 
  -5  18   6       84.57       71.06      7.78 o 
  -4  18   6       28.61       23.21      4.68 o 
  -3  18   6       47.55       48.77      4.40 o 
  -2  18   6       45.75       47.14      2.86 o 
  -1  18   6     1900.43     1837.83     23.46 o 
   0  18   6     1806.51     1797.75     24.39 o 
   1  18   6      941.32      919.43     13.44 o 
   2  18   6      993.60     1013.65     19.91 o 
   3  18   6      738.85      740.05     18.91 o 
   4  18   6      311.50      306.59     11.39 o 
   5  18   6        7.77        6.55      5.00 o 
   6  18   6        1.95       -8.87      8.87 o 
   7  18   6       12.91       -5.18     10.07 o 
  -7  19   6        3.03       10.85      5.83 o 
  -6  19   6        3.07        1.26      5.10 o 
  -5  19   6        7.49       12.24      5.21 o 
  -4  19   6        0.15        0.64      4.32 o 
  -3  19   6      134.38      129.13      5.22 o 
  -2  19   6       54.65       58.71      3.33 o 
  -1  19   6      209.21      199.60      6.25 o 
   0  19   6        5.94        8.67      2.34 o 
   1  19   6      155.35      154.49      5.75 o 
   2  19   6      497.20      478.69     11.99 o 
   3  19   6     1672.41     1672.73     36.29 o 
   4  19   6        9.09       12.10      5.73 o 
   5  19   6        1.77       -5.53      5.53 o 
   6  19   6        2.47       -8.67      8.67 o 
  -7  20   6        2.55        7.35      5.65 o 
  -6  20   6        4.35        8.82      6.40 o 
  -5  20   6        4.23        1.62      4.74 o 
  -4  20   6        7.34        4.13      4.56 o 
  -3  20   6     1157.95     1107.80     18.12 o 
  -2  20   6      311.13      306.50      6.43 o 
  -1  20   6       28.48       32.37      2.67 o 
   0  20   6       95.41      112.71      4.70 o 
   1  20   6      254.78      251.54      6.11 o 
   2  20   6      806.69      828.58     17.68 o 
   3  20   6      571.20      559.72     16.14 o 
   4  20   6      166.19      167.32      9.22 o 
   5  20   6      256.79      252.91     11.55 o 
   6  20   6       55.20       37.77     10.96 o 
  -7  21   6       63.46       72.71      7.66 o 
  -6  21   6        1.17        3.85      5.67 o 
  -5  21   6       37.47       37.05      5.86 o 
  -4  21   6        5.45        9.07      4.81 o 
  -3  21   6     1129.47     1103.39     18.24 o 
  -2  21   6       10.03       10.52      2.92 o 
  -1  21   6       63.26       66.73      3.53 o 
   0  21   6        1.60        4.75      2.37 o 
   1  21   6       41.21       50.10      3.90 o 
   2  21   6       49.15       54.64      5.08 o 
   3  21   6      298.62      292.73     11.49 o 
   4  21   6       62.93       66.36      9.42 o 
   5  21   6      430.93      403.12     14.61 o 
   6  21   6        3.12       -2.29      9.77 o 
  -7  22   6       22.50       23.65      6.96 o 
  -6  22   6       96.20      100.84      7.94 o 
  -5  22   6      490.96      474.81     13.33 o 
  -4  22   6       47.58       39.34      5.70 o 
  -3  22   6      108.95      115.04      6.04 o 
  -2  22   6       54.52       64.46      4.86 o 
  -1  22   6       20.37       24.27      3.28 o 
   0  22   6      246.04      260.57      6.31 o 
   1  22   6        0.84       -2.57      2.57 o 
   2  22   6       12.52        9.04      2.82 o 
   3  22   6      389.98      381.25     29.60 o 
   4  22   6      133.20      126.23      8.56 o 
   5  22   6      188.35      187.34     10.67 o 
   6  22   6      119.51      119.40     14.25 o 
  -6  23   6       31.22       59.73      7.25 o 
  -5  23   6      886.05      928.04     19.59 o 
  -4  23   6       25.70       29.38      5.63 o 
  -3  23   6        4.85        2.68      4.06 o 
  -2  23   6        0.00        4.88      3.85 o 
  -1  23   6      188.59      175.13      6.32 o 
   0  23   6        3.49        4.12      2.78 o 
   1  23   6       85.50       93.87      4.98 o 
   2  23   6      101.13      115.22      5.28 o 
   3  23   6      158.12      168.34      9.27 o 
   4  23   6      136.72      127.72     10.91 o 
   5  23   6      272.58      264.75     12.75 o 
  -6  24   6      119.19      119.27     11.52 o 
  -5  24   6        6.13        5.15      5.84 o 
  -4  24   6      247.04      289.70     10.66 o 
  -3  24   6        6.53        5.71      4.21 o 
  -2  24   6       88.33       90.11      5.59 o 
  -1  24   6       19.69       30.91      4.21 o 
   0  24   6        0.50        3.55      3.02 o 
   1  24   6       56.22       60.89      4.85 o 
   2  24   6       41.56       37.88      6.58 o 
   3  24   6        6.87        7.71      5.00 o 
   4  24   6        0.51        1.71      7.23 o 
   5  24   6       92.91       75.94      8.39 o 
  -6  25   6        3.34        6.49      7.14 o 
  -5  25   6       44.22       50.42      6.97 o 
  -4  25   6       36.79       56.75      6.70 o 
  -3  25   6      211.65      255.20      8.72 o 
  -2  25   6       26.45       29.47      4.79 o 
  -1  25   6        0.05        1.72      4.95 o 
   0  25   6       51.71       63.20      4.65 o 
   1  25   6        0.55       -4.01      4.01 o 
   2  25   6       58.67       60.65      5.23 o 
   3  25   6       46.74       36.73      6.90 o 
   4  25   6       38.71       37.12      6.62 o 
   5  25   6       17.10       12.62      9.67 o 
  -5  26   6        0.03       -5.66      5.66 o 
  -4  26   6      128.09      129.13      8.20 o 
  -3  26   6       34.26       30.07      5.29 o 
  -2  26   6      111.31      128.29      6.71 o 
  -1  26   6        0.01       -4.43      4.43 o 
   0  26   6       36.91       30.89      6.91 o 
   1  26   6        6.78        6.40      3.84 o 
   2  26   6       11.92       15.33      4.53 o 
   3  26   6        0.81       -1.94      4.24 o 
   4  26   6       61.53       63.85     20.58 o 
  -5  27   6       17.45       19.87      8.21 o 
  -4  27   6        8.83       11.21      6.99 o 
  -3  27   6       88.63      100.58      7.48 o 
  -2  27   6        0.08        3.76      5.16 o 
  -1  27   6       22.45       37.32      5.64 o 
   0  27   6        3.04       10.14      5.48 o 
   1  27   6        0.05        2.39      5.12 o 
   2  27   6        4.77        2.06      4.36 o 
   3  27   6       26.17       31.60      5.22 o 
   4  27   6        5.45       -1.07      5.81 o 
  -4  28   6        3.64        1.22      6.90 o 
  -3  28   6        9.03       12.45      6.69 o 
  -2  28   6       63.98       47.42      6.41 o 
  -1  28   6       12.10       18.01      5.87 o 
   0  28   6      167.26      191.80     26.41 o 
   1  28   6       36.02       22.93     19.19 o 
   2  28   6       99.38      106.36      9.32 o 
   3  28   6        2.05        7.37      6.45 o 
  -3  29   6      102.95      108.73     13.09 o 
  -2  29   6       49.53       55.32      6.87 o 
  -1  29   6      102.17       94.88      8.23 o 
   0  29   6        5.96       13.48      6.42 o 
   1  29   6      104.26      123.10     10.11 o 
   2  29   6      127.85      132.86     10.42 o 
  -2  30   6       38.89       30.15     10.08 o 
  -1  30   6        3.21       -1.69      6.07 o 
   0  30   6       86.34       67.10      7.90 o 
   1  30   6        1.08       26.54      9.92 o 
  -9   1   7        9.81        0.96      6.53 o 
  -8   1   7        3.26       -2.63      3.83 o 
  -7   1   7       34.10       33.53      3.05 o 
  -6   1   7       38.20       43.06      2.69 o 
  -5   1   7      166.74      175.62      3.99 o 
  -4   1   7      274.65      266.34      4.04 o 
  -3   1   7        2.85        0.39      1.12 o 
  -2   1   7      209.49      251.00      4.25 o 
  -1   1   7       40.70       28.00      1.83 o 
   0   1   7       18.96       13.35      2.64 o 
   1   1   7      700.74      662.29     20.73 o 
   2   1   7        0.36        0.10      1.93 o 
   3   1   7      618.80      644.45     14.33 o 
   4   1   7      237.33      230.33     10.96 o 
   5   1   7       15.40       21.97      3.79 o 
   6   1   7      146.51      160.57     12.31 o 
   8   1   7        2.89        2.39     11.36 o 
  -9   2   7        8.44       -2.14      7.94 o 
  -8   2   7        0.01       -3.74      3.74 o 
  -7   2   7      198.69      181.19      5.47 o 
  -6   2   7       18.26       14.81      2.32 o 
  -5   2   7      298.23      305.78      4.79 o 
  -4   2   7       25.69       22.17      1.72 o 
  -3   2   7      132.86      167.24      2.97 o 
  -2   2   7       42.81       54.49      1.93 o 
  -1   2   7      270.62      277.86      5.75 o 
   0   2   7       24.55       43.60      4.14 o 
   1   2   7      929.08      961.29     29.00 o 
   2   2   7        0.02       -0.30      3.29 o 
   3   2   7       87.72       82.82      4.04 o 
   4   2   7        7.53        5.88      3.69 o 
   5   2   7       68.81       75.58      5.25 o 
   6   2   7       44.63       59.07      6.73 o 
   7   2   7        2.23        0.20      8.67 o 
   8   2   7        0.94      -10.27     11.46 o 
  -9   3   7       55.14       46.38      5.49 o 
  -8   3   7        2.96       -2.08      3.35 o 
  -7   3   7        7.26        2.50      2.63 o 
  -6   3   7        0.13       -1.85      1.85 o 
  -5   3   7       13.18       16.67      1.94 o 
  -4   3   7       20.25       13.77      1.61 o 
  -3   3   7      228.71      202.45      3.45 o 
  -2   3   7        2.18        7.62      1.34 o 
  -1   3   7      381.30      393.80      7.33 o 
   0   3   7       98.70      118.03      3.60 o 
   1   3   7      177.46      184.31      6.59 o 
   2   3   7      353.60      350.63     13.65 o 
   3   3   7        6.59        8.37      3.24 o 
   4   3   7        0.50        9.37      3.79 o 
   5   3   7        0.15        1.34      3.04 o 
   6   3   7        0.02        1.20      7.57 o 
   7   3   7        0.00       -5.48      9.47 o 
   8   3   7       17.94       16.54     11.96 o 
  -9   4   7       14.68        3.72      4.31 o 
  -8   4   7        8.34        7.67      3.55 o 
  -7   4   7       40.73       38.67      2.97 o 
  -6   4   7        3.34        0.84      1.94 o 
  -5   4   7       48.21       48.54      2.56 o 
  -4   4   7       18.21        9.52      1.53 o 
  -3   4   7      262.25      245.98      3.86 o 
  -2   4   7       72.60       68.16      3.01 o 
  -1   4   7     1183.18     1239.19     15.19 o 
   0   4   7       56.26       51.14      2.27 o 
   1   4   7      443.72      472.65     11.82 o 
   2   4   7       85.78       92.89      7.38 o 
   3   4   7      690.97      757.37     25.32 o 
   4   4   7      198.08      211.19      9.17 o 
   5   4   7       32.59       36.01      3.84 o 
   6   4   7        0.77       -3.19      9.32 o 
   7   4   7        0.25        5.28      9.47 o 
   8   4   7        8.82       -3.39     12.16 o 
  -9   5   7        3.24       -2.14      4.22 o 
  -8   5   7        3.70        0.36      3.41 o 
  -7   5   7        0.04       -0.47      2.32 o 
  -6   5   7      129.98      136.75      3.47 o 
  -5   5   7       16.84       10.15      1.93 o 
  -4   5   7      237.35      241.39      4.26 o 
  -3   5   7      146.51      116.76      2.94 o 
  -2   5   7      194.36      193.82      3.74 o 
  -1   5   7      586.18      582.91      8.83 o 
   0   5   7      924.63     1029.86     20.93 o 
   1   5   7      257.22      311.44      5.40 o 
   2   5   7       52.87       76.94      6.68 o 
   3   5   7      157.54      184.28     10.66 o 
   4   5   7        4.79        0.36      2.54 o 
   5   5   7        5.64        3.10      2.77 o 
   6   5   7       31.94       40.72      5.36 o 
   7   5   7       71.97       59.40     11.46 o 
   8   5   7       20.93        9.37     11.86 o 
  -9   6   7        2.52        4.43      5.72 o 
  -8   6   7       23.88       17.65      3.79 o 
  -7   6   7       37.95       38.12      3.04 o 
  -6   6   7        0.37       -1.86      1.86 o 
  -5   6   7        0.00       -1.19      1.67 o 
  -4   6   7        0.27       -1.54      1.54 o 
  -3   6   7       82.48       78.00      3.35 o 
  -2   6   7        6.50        6.21      1.43 o 
  -1   6   7      265.73      243.37      4.50 o 
   0   6   7      639.79      723.27     11.78 o 
   1   6   7     1159.12     1340.78     19.40 o 
   2   6   7      284.84      320.66      7.40 o 
   3   6   7       58.66       98.57      5.45 o 
   4   6   7        2.48        1.05      5.73 o 
   5   6   7       24.87       33.12      4.41 o 
   6   6   7        0.01       -8.57      8.57 o 
   7   6   7        4.63       -7.28     10.07 o 
   8   6   7        1.40       21.23     12.16 o 
  -9   7   7      123.24      120.22      9.82 o 
  -8   7   7        0.05       -3.73      3.73 o 
  -7   7   7       24.48       25.08      3.64 o 
  -6   7   7       63.29       67.24      2.82 o 
  -5   7   7       52.31       50.53      2.26 o 
  -4   7   7      334.64      343.09      6.03 o 
  -3   7   7      323.97      305.12      5.50 o 
  -2   7   7     1228.94     1361.81     15.23 o 
  -1   7   7      315.41      418.52      6.48 o 
   0   7   7      257.59      262.82      5.51 o 
   1   7   7      150.90      199.55      5.27 o 
   2   7   7      285.09      301.03      7.61 o 
   3   7   7       21.42       14.75      6.48 o 
   4   7   7      131.12      139.10      5.84 o 
   5   7   7       23.96       21.74      3.23 o 
   6   7   7       49.86       64.58     10.27 o 
   7   7   7        0.02       -6.58     10.17 o 
   8   7   7       22.77        8.87     12.46 o 
  -9   8   7      462.63      455.80     14.96 o 
  -8   8   7       57.77       58.20      5.54 o 
  -7   8   7       19.94       14.60      2.93 o 
  -6   8   7       55.72       58.42      3.10 o 
  -5   8   7      381.60      359.61      5.64 o 
  -4   8   7        7.84        8.92      1.84 o 
  -3   8   7       99.04      112.42      3.43 o 
  -2   8   7       92.50      107.64      2.97 o 
  -1   8   7      320.02      377.95      6.33 o 
   0   8   7      537.31      548.47      9.33 o 
   1   8   7      499.37      468.56      7.28 o 
   2   8   7      128.46      160.16      7.59 o 
   3   8   7      105.07      141.72      6.61 o 
   4   8   7        0.73       -0.54      2.19 o 
   5   8   7       24.09       39.27      8.97 o 
   6   8   7        0.61       -6.48      8.67 o 
   7   8   7       46.64       30.60     11.66 o 
   8   8   7        0.95       -6.38     11.66 o 
  -9   9   7       55.13       56.59     15.00 o 
  -8   9   7       29.96       36.71      4.77 o 
  -7   9   7      403.67      442.43      8.83 o 
  -6   9   7        0.10       -1.92      2.36 o 
  -5   9   7        0.42       -1.58      1.86 o 
  -4   9   7      218.82      220.43      4.27 o 
  -3   9   7      175.30      185.15      4.37 o 
  -2   9   7      381.39      381.57      5.84 o 
  -1   9   7       37.87       57.12      2.87 o 
   0   9   7      779.40      835.21     11.61 o 
   1   9   7       23.45       32.00      2.18 o 
   2   9   7        0.00       -2.01      2.01 o 
   3   9   7       27.33       24.01      3.85 o 
   4   9   7        0.11        0.22      2.08 o 
   5   9   7        0.02       -4.19      7.57 o 
   6   9   7       76.54       47.54     10.37 o 
   7   9   7        0.43        6.68     10.76 o 
   8   9   7        7.90        8.77     12.46 o 
  -9  10   7       25.95       20.49      9.60 o 
  -8  10   7      109.47      117.02      7.22 o 
  -7  10   7     1081.54     1064.54     14.92 o 
  -6  10   7      110.63      110.77      4.06 o 
  -5  10   7      293.41      300.50      5.14 o 
  -4  10   7       13.71       13.01      1.77 o 
  -3  10   7     1087.63     1120.37     13.68 o 
  -2  10   7       65.36       54.93      2.43 o 
  -1  10   7        3.40        6.70      1.69 o 
   0  10   7        5.60        8.34      1.70 o 
   1  10   7       15.83       21.58      1.95 o 
   2  10   7        1.65        1.64      2.71 o 
   3  10   7       67.97       59.50      8.82 o 
   4  10   7        6.89        8.32      4.53 o 
   5  10   7      150.83      130.96     11.56 o 
   6  10   7       17.14        7.38      9.47 o 
   7  10   7       36.10       18.14     11.36 o 
   8  10   7       17.80       -1.79     12.16 o 
  -9  11   7       50.13       30.55     10.07 o 
  -8  11   7       10.04        4.31      4.90 o 
  -7  11   7       77.93       83.19      4.37 o 
  -6  11   7       12.97       20.44      2.81 o 
  -5  11   7      255.78      238.33      4.71 o 
  -4  11   7       18.98       24.08      2.81 o 
  -3  11   7      325.42      307.65      5.82 o 
  -2  11   7      212.90      207.08      4.39 o 
  -1  11   7       10.78        8.79      2.11 o 
   0  11   7       33.90       33.49      2.20 o 
   1  11   7      226.65      186.77      3.71 o 
   2  11   7        3.07        6.29      2.15 o 
   3  11   7       13.81       14.98      3.44 o 
   4  11   7       43.18       45.25      7.33 o 
   5  11   7        9.25        2.39      7.77 o 
   6  11   7        4.29       -8.27      8.27 o 
   7  11   7        2.38       -0.10     10.66 o 
   8  11   7       18.95        5.18     12.16 o 
  -9  12   7        1.48        2.95      8.73 o 
  -8  12   7       12.72       17.07      7.15 o 
  -7  12   7       39.75       37.29      4.03 o 
  -6  12   7       55.16       58.73      3.44 o 
  -5  12   7     2278.30     2230.50     21.23 o 
  -4  12   7       56.01       53.24      2.48 o 
  -3  12   7      244.46      228.64      5.14 o 
  -2  12   7      158.75      146.86      4.15 o 
  -1  12   7      371.39      356.09      6.84 o 
   0  12   7      120.12      134.69      3.64 o 
   1  12   7      207.49      228.26      4.38 o 
   2  12   7       11.92        6.41      2.34 o 
   3  12   7      187.83      187.87      6.76 o 
   4  12   7       33.70       33.97      3.96 o 
   5  12   7       13.59       11.36      8.27 o 
   6  12   7       86.53       99.07     11.76 o 
   7  12   7       17.94        5.38     10.17 o 
  -8  13   7       48.82       49.39      8.21 o 
  -7  13   7      330.89      325.48      8.11 o 
  -6  13   7       38.30       41.52      3.57 o 
  -5  13   7        3.84        3.49      2.02 o 
  -4  13   7        3.52        4.11      2.04 o 
  -3  13   7      961.07      892.22     11.80 o 
  -2  13   7      157.31      157.69      4.47 o 
  -1  13   7        4.04        9.82      1.90 o 
   0  13   7       80.27       82.38      3.08 o 
   1  13   7        8.08        4.19      1.65 o 
   2  13   7       25.76       24.01      2.67 o 
   3  13   7        0.39        0.17      2.90 o 
   4  13   7       12.51       15.50      3.67 o 
   5  13   7       26.27       22.82      8.67 o 
   6  13   7       12.75       -4.58      8.87 o 
   7  13   7       17.37        8.47     10.56 o 
  -8  14   7        0.31        0.24      6.96 o 
  -7  14   7       22.01       15.40      4.26 o 
  -6  14   7       14.19       13.67      3.04 o 
  -5  14   7      385.62      371.87      7.39 o 
  -4  14   7      144.98      134.79      3.69 o 
  -3  14   7     1537.45     1493.67     19.39 o 
  -2  14   7      271.63      259.67      5.85 o 
  -1  14   7     1258.75     1172.77     13.99 o 
   0  14   7      561.02      552.95      8.42 o 
   1  14   7      670.36      602.55      8.61 o 
   2  14   7        0.22        2.13      1.94 o 
   3  14   7       76.45       78.20      9.82 o 
   4  14   7      142.69      138.37      6.91 o 
   5  14   7       27.19       26.31      8.87 o 
   6  14   7       97.50       85.12     11.86 o 
   7  14   7       11.66        1.10     10.76 o 
  -8  15   7        5.30        2.59      6.76 o 
  -7  15   7        3.27        3.54      5.05 o 
  -6  15   7      188.48      204.45     10.39 o 
  -5  15   7      167.92      161.92      5.10 o 
  -4  15   7       30.74       29.24      2.86 o 
  -3  15   7        9.42       10.91      2.69 o 
  -2  15   7       84.00       76.56      3.56 o 
  -1  15   7      901.28      855.72     11.04 o 
   0  15   7      246.53      228.69      5.11 o 
   1  15   7      105.65       98.95      4.30 o 
   2  15   7       20.31        9.44      2.69 o 
   3  15   7       35.82       26.78      5.73 o 
   4  15   7        0.04        3.31      3.64 o 
   5  15   7       18.29        8.85      4.63 o 
   6  15   7        0.02       -8.87      8.87 o 
   7  15   7        0.02       -0.80     10.17 o 
  -8  16   7        0.01       -5.22      6.96 o 
  -7  16   7        0.49        4.10      5.29 o 
  -6  16   7       11.65        9.36      3.36 o 
  -5  16   7        0.34        1.05      2.61 o 
  -4  16   7        0.88        0.16      2.55 o 
  -3  16   7      203.29      195.36      5.52 o 
  -2  16   7      291.68      261.38      5.97 o 
  -1  16   7     1852.25     1732.29     20.14 o 
   0  16   7       25.51       19.80      2.38 o 
   1  16   7      934.19      934.23     13.55 o 
   2  16   7        2.19        0.10      3.07 o 
   3  16   7      141.25      131.90      7.05 o 
   4  16   7       34.28       35.39      6.18 o 
   5  16   7       27.75       19.00      5.09 o 
   6  16   7       32.51       35.58     10.76 o 
   7  16   7       11.78       -9.67      9.67 o 
  -8  17   7        7.06       11.79      7.46 o 
  -7  17   7       48.27       39.49      6.73 o 
  -6  17   7        0.60        1.37      3.68 o 
  -5  17   7        0.57        0.76      3.18 o 
  -4  17   7      106.32      104.92      5.01 o 
  -3  17   7      215.78      195.34      5.16 o 
  -2  17   7       11.81       10.64      2.99 o 
  -1  17   7      302.37      294.27      5.73 o 
   0  17   7        0.98       -0.58      1.97 o 
   1  17   7      386.14      408.38     11.81 o 
   2  17   7        0.01       -0.61      3.22 o 
   3  17   7      157.33      148.59     19.83 o 
   4  17   7       14.08       10.56      5.43 o 
   5  17   7        0.08       -1.08      4.75 o 
   6  17   7        4.32       -8.17      8.17 o 
   7  17   7       20.37        4.78     10.56 o 
  -7  18   7        5.67       10.61      5.65 o 
  -6  18   7        2.97        4.03      5.18 o 
  -5  18   7       52.77       51.37      4.79 o 
  -4  18   7       57.16       48.30      5.25 o 
  -3  18   7       46.92       41.52      3.17 o 
  -2  18   7       60.17       61.46      3.94 o 
  -1  18   7      311.46      277.71      5.70 o 
   0  18   7       10.86       12.33      2.02 o 
   1  18   7      682.26      664.95     15.68 o 
   2  18   7       25.42       28.61      5.00 o 
   3  18   7      623.87      603.79     16.38 o 
   4  18   7       17.67       19.29      4.66 o 
   5  18   7       77.07       71.42     12.31 o 
   6  18   7        3.29        2.89      9.77 o 
  -7  19   7        9.07       13.90      7.29 o 
  -6  19   7        0.05        1.70      5.40 o 
  -5  19   7       48.95       53.46      4.84 o 
  -4  19   7        0.53        4.83      4.43 o 
  -3  19   7        1.09       -2.61      2.74 o 
  -2  19   7      180.48      194.86      5.85 o 
  -1  19   7      273.80      250.80      8.62 o 
   0  19   7      239.84      256.56      5.45 o 
   1  19   7      802.36      805.86     14.60 o 
   2  19   7       26.10       18.80      4.72 o 
   3  19   7      425.44      407.07     13.06 o 
   4  19   7        0.13       -3.36      4.13 o 
   5  19   7      100.80      110.84     24.22 o 
   6  19   7        3.03       -8.97      8.97 o 
  -7  20   7       45.52       46.29      7.00 o 
  -6  20   7        7.96        4.21      5.44 o 
  -5  20   7        1.30        2.85      4.52 o 
  -4  20   7       13.98        1.71      4.43 o 
  -3  20   7       58.36       60.65      4.10 o 
  -2  20   7       20.86       20.86      2.65 o 
  -1  20   7       48.19       54.88      3.54 o 
   0  20   7      189.00      188.20      4.86 o 
   1  20   7      234.96      212.75      8.13 o 
   2  20   7        4.73        5.34      4.50 o 
   3  20   7      359.28      365.65     12.74 o 
   4  20   7        4.57       11.21      5.05 o 
   5  20   7      731.39      726.87     28.01 o 
   6  20   7       55.56       51.33     11.56 o 
  -7  21   7      155.66      178.65      9.68 o 
  -6  21   7       20.89       21.16      6.18 o 
  -5  21   7       10.03        8.81      5.56 o 
  -4  21   7        0.20       -1.62      4.51 o 
  -3  21   7       11.21       17.54      4.67 o 
  -2  21   7       90.98      106.85      4.63 o 
  -1  21   7       37.59       39.28      3.08 o 
   0  21   7      268.79      263.11      7.06 o 
   1  21   7       12.62       11.15      3.52 o 
   2  21   7       74.50       68.89      7.43 o 
   3  21   7      880.04      882.39     22.45 o 
   4  21   7       12.92       21.52      7.03 o 
   5  21   7      224.14      190.32     10.66 o 
   6  21   7        5.50       -9.37      9.37 o 
  -6  22   7        1.98       18.74     10.77 o 
  -5  22   7      107.70      100.50      7.49 o 
  -4  22   7       14.00       10.88      5.60 o 
  -3  22   7        0.00       -2.27      4.34 o 
  -2  22   7       15.61       15.25      3.06 o 
  -1  22   7       32.75       42.37      3.26 o 
   0  22   7        1.68       -1.30      2.86 o 
   1  22   7      161.83      174.65      6.27 o 
   2  22   7        7.33        3.90      4.63 o 
   3  22   7        1.61        4.39      4.93 o 
   4  22   7       49.44       45.93      6.60 o 
   5  22   7       52.18       51.91      7.43 o 
  -6  23   7       40.35       49.67      7.09 o 
  -5  23   7      109.91      146.61      8.60 o 
  -4  23   7        4.24       -4.79      4.89 o 
  -3  23   7        0.07        2.52      4.47 o 
  -2  23   7       16.98       18.19      4.09 o 
  -1  23   7      107.18      119.99      4.74 o 
   0  23   7       19.84       19.84      3.30 o 
   1  23   7       99.69      107.57      4.60 o 
   2  23   7      122.75      123.37      9.07 o 
   3  23   7        3.65       -1.59      4.69 o 
   4  23   7       18.45       13.43      5.77 o 
   5  23   7      364.08      363.30     14.69 o 
  -6  24   7        3.03       12.46      6.38 o 
  -5  24   7       25.90       25.84      6.25 o 
  -4  24   7        5.62        9.84      6.25 o 
  -3  24   7       88.28       83.00      6.48 o 
  -2  24   7        0.86        1.07      3.91 o 
  -1  24   7       26.38       28.88      3.48 o 
   0  24   7       41.04       48.92      4.53 o 
   1  24   7      160.00      155.93     11.03 o 
   2  24   7       22.84       22.63      5.52 o 
   3  24   7       34.33       35.86      6.23 o 
   4  24   7      191.86      191.89     10.64 o 
  -5  25   7       57.07       43.05      6.92 o 
  -4  25   7        6.35        6.35      5.64 o 
  -3  25   7      274.48      323.20     10.86 o 
  -2  25   7        0.27        4.98      4.21 o 
  -1  25   7       19.55       16.48      4.67 o 
   0  25   7        9.17        3.39      5.15 o 
   1  25   7      145.32      155.91      7.45 o 
   2  25   7        1.26        3.72      4.09 o 
   3  25   7       23.99       21.35      5.84 o 
   4  25   7        0.50       -1.52      5.45 o 
  -5  26   7        0.30       -1.95      5.95 o 
  -4  26   7        5.38        1.28      5.70 o 
  -3  26   7       74.04       83.81      7.00 o 
  -2  26   7       75.68       79.56      5.99 o 
  -1  26   7      228.05      263.92     11.70 o 
   0  26   7        5.57        7.41      5.21 o 
   1  26   7        2.32        3.73      5.32 o 
   2  26   7       69.52       76.25      5.85 o 
   3  26   7        9.19        1.18      5.46 o 
   4  26   7       12.84       20.70      6.31 o 
  -4  27   7      100.17      119.93      8.36 o 
  -3  27   7      167.17      191.16     13.20 o 
  -2  27   7        2.74        5.71      4.62 o 
  -1  27   7      398.89      450.30     27.41 o 
   0  27   7       11.61       10.55      9.57 o 
   1  27   7        1.29        3.27      6.04 o 
   2  27   7        2.98        2.55      5.30 o 
   3  27   7       44.81       52.87     16.15 o 
  -3  28   7        4.89        8.94     11.60 o 
  -2  28   7        0.27        1.86      9.84 o 
  -1  28   7        2.07       -1.46      5.93 o 
   0  28   7       36.67       29.61     14.95 o 
   1  28   7       61.74       62.97      8.52 o 
   2  28   7       19.34       25.96      7.72 o 
  -3  29   7        1.19        4.00      6.90 o 
  -2  29   7       35.41       31.87      7.23 o 
  -1  29   7      148.86      157.75     16.47 o 
   0  29   7        5.88       -1.96      6.79 o 
   1  29   7      182.86      182.63     11.59 o 
  -1  30   7        6.18       14.63      7.78 o 
   0  30   7       43.58       46.14      8.56 o 
  -9   0   8        5.38       -8.57      8.57 o 
  -8   0   8       10.48        7.28      5.57 o 
  -7   0   8        0.32       -3.56      3.56 o 
  -6   0   8      213.55      219.80      7.20 o 
  -5   0   8       66.35       90.45      4.44 o 
  -4   0   8       33.85       27.06      2.36 o 
  -3   0   8      434.57      412.36      7.72 o 
  -2   0   8        0.00        1.81      2.12 o 
  -1   0   8      149.12      166.85      4.62 o 
   0   0   8      574.98      542.19     19.14 o 
   2   0   8        6.00        3.49      3.49 o 
   3   0   8      568.78      548.87     18.34 o 
   6   0   8       12.18        0.00      5.78 o 
  -9   1   8       17.32       18.43      7.48 o 
  -8   1   8        1.65       -1.34      3.23 o 
  -7   1   8        4.86        0.49      2.33 o 
  -6   1   8        2.21        1.19      2.10 o 
  -5   1   8        0.10       -0.67      1.67 o 
  -4   1   8      346.15      349.80      4.87 o 
  -3   1   8        7.12        3.45      1.36 o 
  -2   1   8       20.74       20.55      1.73 o 
  -1   1   8      889.52      854.78     11.71 o 
   0   1   8      171.49      145.12      6.33 o 
   1   1   8        3.46        4.49      3.79 o 
   2   1   8        5.79        6.70      4.49 o 
   3   1   8      341.31      358.25      9.53 o 
   6   1   8       12.64       13.46      6.08 o 
  -9   2   8        7.89        2.40      6.14 o 
  -8   2   8       11.75       13.28      3.66 o 
  -7   2   8       11.04       10.86      2.59 o 
  -6   2   8        0.00       -1.99      1.99 o 
  -5   2   8       40.78       45.22      2.38 o 
  -4   2   8      139.71      150.56      3.28 o 
  -3   2   8       13.45       14.90      1.59 o 
  -2   2   8       83.96       90.56      2.63 o 
  -1   2   8     1176.39     1020.13     15.64 o 
   0   2   8        2.47       -0.08      5.18 o 
   1   2   8      625.96      647.14     21.63 o 
   2   2   8        6.89        9.47      3.99 o 
   3   2   8      518.55      479.93     11.62 o 
   8   2   8        0.13        6.68     11.66 o 
  -9   3   8        1.57        2.38      4.77 o 
  -8   3   8        1.44        2.06      3.99 o 
  -7   3   8       19.11       24.38      2.81 o 
  -6   3   8       97.55       90.18      4.89 o 
  -5   3   8       11.13        9.68      1.90 o 
  -4   3   8       22.45       25.94      1.98 o 
  -3   3   8      551.56      521.11      6.41 o 
  -2   3   8     1460.80     1433.83     16.04 o 
  -1   3   8      262.54      265.79      6.00 o 
   0   3   8        1.96        0.84      1.45 o 
   1   3   8        0.37        3.09      3.09 o 
   2   3   8      194.02      210.20     10.66 o 
   3   3   8       33.84       35.78      3.69 o 
   7   3   8        5.91       -2.99      9.87 o 
   8   3   8        0.27        6.48     11.76 o 
  -9   4   8       55.67       48.08      5.95 o 
  -8   4   8       29.06       37.53      5.16 o 
  -7   4   8       67.28       68.09      4.05 o 
  -6   4   8        0.41        0.49      2.11 o 
  -5   4   8       18.46       21.51      2.30 o 
  -4   4   8       53.88       53.72      2.39 o 
  -3   4   8      299.69      260.97      4.21 o 
  -2   4   8      127.94      112.47      3.01 o 
  -1   4   8      354.43      314.45      5.62 o 
   0   4   8        8.71       16.80      3.12 o 
   1   4   8      546.14      527.51     13.27 o 
   2   4   8        3.35        9.97      4.19 o 
   6   4   8       21.33       28.80      8.47 o 
   7   4   8       14.37        7.67     10.56 o 
   8   4   8        0.77       -9.87     11.76 o 
  -9   5   8        4.30       -4.43      4.43 o 
  -8   5   8        9.32        7.17      3.96 o 
  -7   5   8        4.17        5.80      2.97 o 
  -6   5   8        1.41       -2.13      2.13 o 
  -5   5   8       23.17       27.03      2.35 o 
  -4   5   8      201.81      189.72      3.95 o 
  -3   5   8      111.59       97.71      2.76 o 
  -2   5   8       94.53       84.15      2.91 o 
  -1   5   8       26.48       19.73      2.38 o 
   0   5   8      170.77      168.34      5.45 o 
   1   5   8        1.72       -0.69      1.79 o 
   2   5   8      279.88      284.25     13.46 o 
   4   5   8       38.17       48.64      4.49 o 
   5   5   8       55.33       60.50      7.97 o 
   6   5   8        4.74        9.37      8.77 o 
   7   5   8        4.65        6.08     10.66 o 
   8   5   8       26.60       35.58     12.96 o 
  -9   6   8       63.75       63.71      7.45 o 
  -8   6   8       32.14       21.22      4.49 o 
  -7   6   8      151.11      162.37      5.43 o 
  -6   6   8       29.85       30.36      2.70 o 
  -5   6   8      171.68      154.41      4.26 o 
  -4   6   8        1.49        1.57      1.67 o 
  -3   6   8      301.65      258.73      4.61 o 
  -2   6   8        9.69        5.87      1.57 o 
  -1   6   8      428.87      423.13      6.67 o 
   0   6   8        7.70       11.09      2.25 o 
   1   6   8        0.01       -1.07      1.97 o 
   2   6   8       96.74      100.62      6.23 o 
   3   6   8       55.37       57.81      6.28 o 
   4   6   8       88.14      103.06      7.87 o 
   5   6   8       11.48       21.23      7.87 o 
   6   6   8      207.21      218.27     14.75 o 
   7   6   8      111.69      107.14     13.36 o 
   8   6   8       34.68        8.27     12.56 o 
  -9   7   8       22.14       10.38      7.71 o 
  -8   7   8       23.11       24.21      4.57 o 
  -7   7   8      146.95      146.29      5.26 o 
  -6   7   8       17.22       23.45      2.61 o 
  -5   7   8      115.91       95.12      3.51 o 
  -4   7   8       29.00       28.17      2.16 o 
  -3   7   8      268.66      238.37      5.13 o 
  -2   7   8       16.28       20.91      1.84 o 
  -1   7   8      512.07      530.14      7.86 o 
   0   7   8      125.33      130.65      4.09 o 
   1   7   8      133.99      154.42      4.77 o 
   2   7   8      162.64      156.65      6.91 o 
   3   7   8       14.33       16.64      5.98 o 
   4   7   8       21.07       14.95      6.88 o 
   5   7   8       55.52       59.90      8.97 o 
   6   7   8        2.40        1.79      8.97 o 
   7   7   8        2.08       -5.48     10.56 o 
   8   7   8       29.25       22.23     13.06 o 
  -9   8   8      295.85      289.91     12.41 o 
  -8   8   8       14.60       16.10      4.36 o 
  -7   8   8      186.13      207.97      6.86 o 
  -6   8   8       58.56       60.97      3.57 o 
  -5   8   8        0.79        3.50      2.11 o 
  -4   8   8       84.04       84.43      2.83 o 
  -3   8   8      258.89      215.19      4.65 o 
  -2   8   8      306.73      323.70      5.58 o 
  -1   8   8       19.98       15.71      1.91 o 
   0   8   8       23.27       17.64      2.25 o 
   1   8   8        4.08        2.36      2.36 o 
   2   8   8       76.52       75.20      5.21 o 
   3   8   8        0.56       -3.39      3.39 o 
   4   8   8      379.18      386.01     16.64 o 
   5   8   8       36.79       38.87      8.87 o 
   6   8   8       82.58       88.01     11.46 o 
   7   8   8       45.26       52.42     11.96 o 
  -9   9   8       10.33        6.73      9.03 o 
  -8   9   8       10.30        5.41      4.26 o 
  -7   9   8      199.66      197.74      6.10 o 
  -6   9   8       91.55       96.05      3.59 o 
  -5   9   8       33.30       32.89      2.70 o 
  -4   9   8       12.48       15.74      2.14 o 
  -3   9   8      171.61      140.91      4.01 o 
  -2   9   8      524.55      463.28      6.61 o 
  -1   9   8      417.88      400.86      7.23 o 
   0   9   8        0.77        1.99      1.61 o 
   1   9   8      305.76      301.33      6.12 o 
   2   9   8       90.42       79.00      5.41 o 
   3   9   8       41.31       36.91      4.68 o 
   4   9   8      104.15      101.06      9.57 o 
   5   9   8        1.96       -1.99      7.67 o 
   6   9   8       48.28       46.54     10.47 o 
   7   9   8       14.54       11.56     11.06 o 
  -9  10   8        3.99        5.82      9.30 o 
  -8  10   8       18.42       27.70      5.44 o 
  -7  10   8      124.29      128.12      5.80 o 
  -6  10   8       20.70       20.06      2.75 o 
  -5  10   8      431.67      394.08      9.05 o 
  -4  10   8      389.27      377.17      6.03 o 
  -3  10   8       48.94       41.00      3.23 o 
  -2  10   8        6.04        9.69      1.84 o 
  -1  10   8       10.07        6.96      2.13 o 
   0  10   8       33.73       41.48      2.40 o 
   1  10   8       16.50       14.99      2.22 o 
   2  10   8      336.97      331.16     10.43 o 
   3  10   8        0.03       -3.40      3.40 o 
   4  10   8       56.15       56.81      8.77 o 
   5  10   8       82.09       70.96     10.07 o 
   6  10   8        0.03       -8.67      8.67 o 
   7  10   8        0.00      -10.37     10.37 o 
  -8  11   8        3.46       -2.28      4.69 o 
  -7  11   8        3.45        2.35      3.37 o 
  -6  11   8       29.34       31.57      3.62 o 
  -5  11   8      215.09      195.20      4.95 o 
  -4  11   8      340.40      297.77      5.35 o 
  -3  11   8       40.97       39.66      2.66 o 
  -2  11   8        2.50        2.44      1.83 o 
  -1  11   8       48.36       39.67      3.35 o 
   0  11   8        1.97       -1.49      1.71 o 
   1  11   8       22.13       15.31      1.73 o 
   2  11   8        8.69       10.00      5.04 o 
   3  11   8      116.73      121.99      9.77 o 
   4  11   8       79.11       66.58      4.54 o 
   5  11   8       56.53       64.58     10.17 o 
   6  11   8       55.92       51.63     10.66 o 
   7  11   8        6.84      -10.17     10.17 o 
  -8  12   8        4.86        4.45      5.12 o 
  -7  12   8        7.25        8.39      3.53 o 
  -6  12   8        0.33       -0.62      2.75 o 
  -5  12   8      345.28      323.48      5.86 o 
  -4  12   8       10.01        7.83      2.36 o 
  -3  12   8      302.63      251.85      5.39 o 
  -2  12   8      138.65      149.12      4.64 o 
  -1  12   8       38.41       31.12      2.68 o 
   0  12   8      367.58      301.99      6.06 o 
   1  12   8        0.07        3.40      1.74 o 
   2  12   8        0.35       -1.79      2.44 o 
   3  12   8      199.35      195.92      6.72 o 
   4  12   8       64.10       52.80      4.26 o 
   5  12   8       19.62       14.05      8.47 o 
   6  12   8        0.92       -8.37      8.37 o 
   7  12   8        4.65       -9.57      9.57 o 
  -8  13   8       12.03       20.92      7.43 o 
  -7  13   8        2.45        1.13      3.40 o 
  -6  13   8        5.03        9.77      2.95 o 
  -5  13   8       36.91       40.43      3.23 o 
  -4  13   8      115.38      100.88      3.86 o 
  -3  13   8      137.76      122.98      3.92 o 
  -2  13   8        0.94       -2.05      2.16 o 
  -1  13   8      737.53      628.81     10.38 o 
   0  13   8        8.72       10.24      2.69 o 
   1  13   8       47.30       38.50      2.28 o 
   2  13   8       16.29        9.34      3.02 o 
   3  13   8      100.03       95.15      5.25 o 
   4  13   8        0.07       -1.46      7.08 o 
   5  13   8       14.24       20.03      8.57 o 
   6  13   8       18.96        2.39      9.37 o 
   7  13   8       16.20        5.88     10.96 o 
  -8  14   8       18.57       25.60      7.73 o 
  -7  14   8        0.70       -0.33      3.95 o 
  -6  14   8        0.11        0.68      2.82 o 
  -5  14   8      106.54      109.13      3.80 o 
  -4  14   8       33.13       35.88      3.34 o 
  -3  14   8      451.54      403.50     10.14 o 
  -2  14   8      639.85      593.59      9.26 o 
  -1  14   8      251.77      191.91      4.55 o 
   0  14   8       74.85       70.19      3.29 o 
   1  14   8       91.51       78.25      3.31 o 
   2  14   8       61.87       62.80      3.94 o 
   3  14   8        0.11        2.64      3.22 o 
   4  14   8       13.94       21.76      7.77 o 
   5  14   8        7.69        5.68      8.27 o 
   6  14   8       21.21       20.03     10.07 o 
   7  14   8        0.88       -4.98     10.27 o 
  -8  15   8        0.55       -3.78      8.95 o 
  -7  15   8        3.15        3.54      6.00 o 
  -6  15   8       35.73       37.51      3.99 o 
  -5  15   8        0.00        2.51      2.67 o 
  -4  15   8       22.90       21.15      3.01 o 
  -3  15   8      639.84      571.83     12.53 o 
  -2  15   8      363.05      334.07      6.74 o 
  -1  15   8      272.54      218.29      4.80 o 
   0  15   8       65.43       49.05      2.85 o 
   1  15   8       53.66       51.63      2.91 o 
   2  15   8       14.56       13.79      3.85 o 
   3  15   8        3.14        0.64      6.93 o 
   4  15   8       56.92       64.78      5.27 o 
   5  15   8       30.61       23.42      9.27 o 
   6  15   8        1.99        0.90      9.27 o 
   7  15   8        0.62       -9.47     10.17 o 
  -8  16   8        8.53        5.38      7.34 o 
  -7  16   8        2.10       -0.26      5.32 o 
  -6  16   8       10.33       12.26      3.53 o 
  -5  16   8       23.07       23.79      3.21 o 
  -4  16   8      120.40      116.85      5.38 o 
  -3  16   8      240.97      226.81      7.90 o 
  -2  16   8        1.42        0.07      2.73 o 
  -1  16   8        0.30       -1.28      2.22 o 
   0  16   8        2.93        1.01      2.19 o 
   1  16   8      299.05      254.16      5.78 o 
   2  16   8      106.64      107.51      8.32 o 
   3  16   8       63.61       65.75     11.41 o 
   4  16   8       14.38       20.94      4.28 o 
   5  16   8       15.64       14.59      4.96 o 
   6  16   8       19.19       -1.50      9.57 o 
  -7  17   8       10.81       14.70      5.90 o 
  -6  17   8       21.74       20.99      4.57 o 
  -5  17   8       58.94       55.13      4.31 o 
  -4  17   8      154.27      146.03      5.12 o 
  -3  17   8      128.54      119.30      4.54 o 
  -2  17   8       95.40       85.40      3.88 o 
  -1  17   8      208.44      202.61      6.24 o 
   0  17   8      121.73      109.84      4.23 o 
   1  17   8       17.63       13.66      3.22 o 
   2  17   8        6.69        3.98      4.14 o 
   3  17   8        9.91       11.64      4.16 o 
   4  17   8        0.05        0.61      3.92 o 
   5  17   8        7.86        3.60      6.58 o 
   6  17   8        1.05       -9.07      9.07 o 
  -7  18   8        2.72       -1.86      5.63 o 
  -6  18   8        0.02       -5.12      5.12 o 
  -5  18   8       56.44       52.99      4.36 o 
  -4  18   8       56.86       61.57      4.36 o 
  -3  18   8      108.67      105.95      4.50 o 
  -2  18   8       67.72       73.82      3.78 o 
  -1  18   8       66.00       66.88      3.83 o 
   0  18   8       79.91       80.52      3.83 o 
   1  18   8      137.69      134.69      6.31 o 
   2  18   8        9.45        8.21      4.37 o 
   3  18   8      323.23      333.54     11.44 o 
   4  18   8       55.86       63.09     21.13 o 
   5  18   8       43.22       46.13      6.22 o 
   6  18   8       44.17       27.11     10.56 o 
  -7  19   8       33.22       33.33      6.74 o 
  -6  19   8       13.85        3.13      5.50 o 
  -5  19   8      183.76      181.37      7.17 o 
  -4  19   8      112.62      107.24      6.56 o 
  -3  19   8        0.32       -1.89      2.76 o 
  -2  19   8       61.59       57.17      3.91 o 
  -1  19   8        5.21        1.24      3.15 o 
   0  19   8        7.60        3.48      2.08 o 
   1  19   8      150.13      142.36      9.12 o 
   2  19   8      146.51      147.13      8.10 o 
   3  19   8        3.11       -0.63      4.24 o 
   4  19   8       59.69       60.28      6.06 o 
   5  19   8       41.69       44.05      6.51 o 
   6  19   8        5.71       -9.37      9.37 o 
  -7  20   8        7.20       -1.60      6.04 o 
  -6  20   8       26.32       22.46      6.08 o 
  -5  20   8       91.97       79.27      5.73 o 
  -4  20   8      188.76      183.75      8.05 o 
  -3  20   8        3.48        7.73      3.03 o 
  -2  20   8      215.48      207.29      6.37 o 
  -1  20   8        0.51        0.21      2.80 o 
   0  20   8       49.38       54.79      3.63 o 
   1  20   8        1.44       -4.01      4.23 o 
   2  20   8      122.20      111.45      7.36 o 
   3  20   8       38.63       40.18      6.93 o 
   4  20   8        0.00       -2.93      4.50 o 
   5  20   8       36.21       45.28      6.88 o 
  -6  21   8       54.51       52.27      6.94 o 
  -5  21   8        7.57       -2.50      5.22 o 
  -4  21   8        9.17        5.52      4.82 o 
  -3  21   8       27.08       23.72      6.89 o 
  -2  21   8        1.51        2.40      2.80 o 
  -1  21   8        0.09       -0.69      2.94 o 
   0  21   8      128.23      128.96      5.09 o 
   1  21   8        0.43        0.03      4.26 o 
   2  21   8       33.44       31.57      5.57 o 
   3  21   8        0.04        1.01      4.73 o 
   4  21   8        0.05        8.40      5.32 o 
   5  21   8        0.00       -4.31      5.24 o 
  -6  22   8       55.43       45.43      7.45 o 
  -5  22   8       17.65       22.57      5.97 o 
  -4  22   8       81.63       76.69      6.49 o 
  -3  22   8       23.06       17.96      4.98 o 
  -2  22   8      188.48      190.63      6.52 o 
  -1  22   8        0.63        2.56      3.14 o 
   0  22   8      195.02      183.21      6.58 o 
   1  22   8       13.52        8.89      7.48 o 
   2  22   8       21.26       28.06      5.60 o 
   3  22   8       47.80       51.35     11.41 o 
   4  22   8        1.48        3.65      5.12 o 
   5  22   8       33.79       34.25      6.87 o 
  -6  23   8        0.00        4.57      6.11 o 
  -5  23   8      149.34      139.85      8.57 o 
  -4  23   8        4.59       -0.07      5.08 o 
  -3  23   8        1.15       -3.13      4.52 o 
  -2  23   8       50.53       52.76      4.66 o 
  -1  23   8        8.12        2.40      2.96 o 
   0  23   8       45.71       44.77      4.81 o 
   1  23   8       99.09      105.06      7.63 o 
   2  23   8        5.41        3.97      5.68 o 
   3  23   8        8.79        0.23      9.02 o 
   4  23   8       52.10       51.90      8.47 o 
  -5  24   8        0.00       -5.72      5.72 o 
  -4  24   8       64.76       82.25      7.09 o 
  -3  24   8       66.15       69.03      6.41 o 
  -2  24   8       88.35      104.77      7.70 o 
  -1  24   8      103.48      114.60      8.78 o 
   0  24   8       74.73       93.40      5.22 o 
   1  24   8       20.90       18.49      3.75 o 
   2  24   8        0.01       -2.03      4.84 o 
   3  24   8        0.14       -4.79      4.79 o 
   4  24   8        1.81       -1.53      5.52 o 
  -5  25   8       28.44       26.46      6.49 o 
  -4  25   8        3.07        0.77      5.48 o 
  -3  25   8      141.33      147.51     11.86 o 
  -2  25   8       40.25       42.20      6.75 o 
  -1  25   8      110.46      139.37     18.21 o 
   0  25   8       26.98       32.01      4.89 o 
   1  25   8        7.32       11.48      4.43 o 
   2  25   8       33.46       40.07      6.38 o 
   3  25   8       26.66       32.14      6.55 o 
  -4  26   8       30.73       29.12      6.43 o 
  -3  26   8       56.34       48.58      7.13 o 
  -2  26   8       15.52        0.39      5.67 o 
  -1  26   8       45.40       33.34     17.09 o 
   0  26   8        0.16       -4.04      4.04 o 
   1  26   8       21.27       21.46      4.85 o 
   2  26   8       76.43       84.41      9.97 o 
   3  26   8       39.60       47.37      7.01 o 
  -4  27   8       20.06       33.60      7.78 o 
  -3  27   8        0.00       -2.82      6.35 o 
  -2  27   8       68.46       86.36      7.09 o 
  -1  27   8       25.70       21.51      7.26 o 
   0  27   8        1.62        7.23      6.54 o 
   1  27   8      100.36      110.50      6.95 o 
   2  27   8        4.62        7.90      9.27 o 
  -3  28   8       29.15       28.69      7.48 o 
  -2  28   8        0.06       -4.31      7.02 o 
  -1  28   8       23.95       13.21      7.61 o 
   0  28   8       76.33       83.79      9.12 o 
   1  28   8       14.80       15.87      6.86 o 
  -1  29   8        0.16        4.49     12.16 o 
   0  29   8        0.04        0.15     12.41 o 
  -9   1   9        0.09       -3.98      3.98 o 
  -8   1   9       10.39        9.01      3.60 o 
  -7   1   9        0.36       -2.10      2.10 o 
  -6   1   9      106.93      107.35      3.99 o 
  -5   1   9       20.34       18.70      2.41 o 
  -4   1   9      131.93      122.15      3.30 o 
  -3   1   9        6.28        3.53      1.55 o 
  -2   1   9       40.84       28.50      2.03 o 
  -1   1   9      487.42      484.36      7.66 o 
   0   1   9       14.58       16.59      3.55 o 
   1   1   9      606.30      588.43     20.43 o 
   2   1   9       72.49       80.40      6.33 o 
  -9   2   9        1.84        2.52      5.19 o 
  -8   2   9        8.32       15.15      4.36 o 
  -7   2   9        4.56        1.35      2.45 o 
  -6   2   9       49.39       46.72      2.95 o 
  -5   2   9       25.23       21.99      2.47 o 
  -4   2   9      196.17      199.40      4.11 o 
  -3   2   9       95.93      107.35      2.91 o 
  -2   2   9      634.90      607.19      8.30 o 
  -1   2   9      306.80      239.60      5.87 o 
   0   2   9       55.20       65.09      3.98 o 
   1   2   9      318.74      328.70     14.45 o 
   2   2   9     2567.69     2521.25     49.07 o 
   3   2   9      423.36      422.09     14.55 o 
  -9   3   9       11.75       12.21      5.87 o 
  -8   3   9        2.60        1.93      3.89 o 
  -7   3   9       29.53       29.68      2.76 o 
  -6   3   9        0.43       -1.89      2.37 o 
  -5   3   9       17.49       11.08      2.11 o 
  -4   3   9        0.31       -1.13      1.69 o 
  -3   3   9      776.79      758.29      8.57 o 
  -2   3   9      105.08       98.30      2.99 o 
  -1   3   9        0.18        2.30      2.03 o 
   0   3   9      552.59      537.98     10.85 o 
   1   3   9      261.58      258.14     12.86 o 
   3   3   9      219.92      221.46      8.97 o 
  -9   4   9        1.41        2.00      6.90 o 
  -8   4   9       11.41        8.06      4.67 o 
  -7   4   9        4.91        3.60      2.66 o 
  -6   4   9      110.70      107.90      3.95 o 
  -5   4   9        3.50        1.31      2.08 o 
  -4   4   9      716.88      662.47      8.14 o 
  -3   4   9      216.08      205.81      4.40 o 
  -2   4   9      188.56      182.97      3.98 o 
  -1   4   9     1402.06     1401.17     18.72 o 
   0   4   9      889.79      854.29     16.43 o 
   1   4   9        6.45        9.26      3.29 o 
  -9   5   9        2.18       -5.24      5.24 o 
  -8   5   9        1.39       -3.75      3.75 o 
  -7   5   9        0.06       -2.16      2.41 o 
  -6   5   9       44.56       56.29      3.36 o 
  -5   5   9      717.20      728.01      9.83 o 
  -4   5   9       29.64       34.22      2.26 o 
  -3   5   9       87.01       73.13      2.83 o 
  -2   5   9      377.24      340.02      5.59 o 
  -1   5   9       59.98       56.67      3.42 o 
   0   5   9       46.76       50.60      3.63 o 
   1   5   9       65.41       78.76      3.52 o 
   6   5   9       79.26       70.66     10.37 o 
   7   5   9      356.47      294.22     18.84 o 
  -9   6   9        2.89       -5.01      5.01 o 
  -8   6   9       28.95       24.54      4.65 o 
  -7   6   9        8.22       10.53      3.21 o 
  -6   6   9      124.62      124.75      4.42 o 
  -5   6   9      250.55      257.43      5.51 o 
  -4   6   9       33.53       32.03      2.21 o 
  -3   6   9      533.37      530.32      7.50 o 
  -2   6   9      136.42      138.34      3.52 o 
  -1   6   9        9.36        8.66      2.10 o 
   0   6   9        0.94       -2.07      2.07 o 
   1   6   9        0.12       -2.43      2.43 o 
   2   6   9       93.18       84.05      5.15 o 
   3   6   9        1.26       -0.50      4.88 o 
   4   6   9       36.61       40.76      6.88 o 
   5   6   9        0.10        7.87      7.57 o 
   6   6   9        0.11        5.48      9.07 o 
   7   6   9       89.16       80.73     13.26 o 
  -9   7   9        1.76       -2.13     12.76 o 
  -8   7   9        4.26        6.00      3.77 o 
  -7   7   9      221.45      205.48      6.19 o 
  -6   7   9        1.11        2.61      2.46 o 
  -5   7   9       95.75      109.15      3.79 o 
  -4   7   9      617.11      611.44      8.04 o 
  -3   7   9        0.24        2.25      2.16 o 
  -2   7   9      281.59      273.26      4.97 o 
  -1   7   9       30.86       33.69      2.32 o 
   0   7   9       23.99       33.50      2.71 o 
   1   7   9      400.68      371.99      8.87 o 
   2   7   9        0.55       -0.96      3.76 o 
   3   7   9       14.28        9.88      4.04 o 
   4   7   9        8.28        3.39      6.88 o 
   5   7   9      237.01      243.88     14.45 o 
   6   7   9       27.03       25.51     10.17 o 
   7   7   9       35.29       28.01     12.16 o 
  -8   8   9        9.52       10.34      4.01 o 
  -7   8   9       31.85       42.21      3.97 o 
  -6   8   9        0.04       -2.18      2.41 o 
  -5   8   9      358.83      343.33      6.38 o 
  -4   8   9      342.12      316.02      6.13 o 
  -3   8   9      145.16      174.90      5.74 o 
  -2   8   9        9.60        9.71      1.91 o 
  -1   8   9       84.21       85.12      3.40 o 
   0   8   9      665.83      594.45     15.13 o 
   1   8   9        4.00        2.72      2.58 o 
   2   8   9      198.76      163.39      7.57 o 
   3   8   9       67.93       60.93      5.13 o 
   4   8   9      267.97      253.95     13.85 o 
   5   8   9       22.58       33.49      8.67 o 
   6   8   9        2.72        5.98      9.67 o 
   7   8   9       45.47       40.66     12.26 o 
  -8   9   9       34.32       29.03      4.39 o 
  -7   9   9      132.67      141.31      5.49 o 
  -6   9   9      179.82      183.02      4.95 o 
  -5   9   9       35.34       37.00      2.91 o 
  -4   9   9       59.02       58.68      2.72 o 
  -3   9   9       39.00       31.24      2.71 o 
  -2   9   9       20.95       20.47      2.10 o 
  -1   9   9      578.59      473.61      8.37 o 
   0   9   9      132.29      136.24      3.95 o 
   1   9   9        0.82       -0.19      1.98 o 
   2   9   9       19.65       24.37      4.30 o 
   3   9   9      593.70      587.32     15.12 o 
   4   9   9       62.52       71.46      9.17 o 
   5   9   9        7.85        2.59      7.97 o 
   6   9   9       50.72       59.30     11.26 o 
   7   9   9       13.23       19.44     11.36 o 
  -8  10   9       38.12       43.35      4.68 o 
  -7  10   9      391.88      375.02      9.12 o 
  -6  10   9      208.72      194.71      5.02 o 
  -5  10   9       15.24       19.80      2.80 o 
  -4  10   9       10.09       11.69      2.13 o 
  -3  10   9        4.84        4.16      2.21 o 
  -2  10   9       21.71       20.77      2.10 o 
  -1  10   9        8.14       27.29      2.64 o 
   0  10   9      116.18      115.72      3.79 o 
   1  10   9        0.15       -0.74      1.98 o 
   2  10   9      956.84      841.52     19.83 o 
   3  10   9        0.39       -2.16      5.03 o 
   4  10   9       51.64       41.66      8.57 o 
   5  10   9      233.74      209.80     14.35 o 
   6  10   9       62.27       43.36     11.16 o 
   7  10   9       18.70        8.67     11.06 o 
  -8  11   9       39.76       38.86      5.38 o 
  -7  11   9       24.38       26.18      4.13 o 
  -6  11   9       12.75       16.08      2.67 o 
  -5  11   9        0.18       -2.24      2.24 o 
  -4  11   9        3.84        1.29      2.10 o 
  -3  11   9       62.49       56.32      3.86 o 
  -2  11   9      110.13      103.96      3.64 o 
  -1  11   9        0.21       -2.06      2.06 o 
   0  11   9      111.11      113.24      3.80 o 
   1  11   9     1016.01      872.36     17.77 o 
   2  11   9        1.99       -0.27      2.39 o 
   3  11   9        0.08        7.57      6.78 o 
   4  11   9      151.17      105.85     10.66 o 
   5  11   9       45.11       55.61      9.87 o 
   6  11   9       59.87       41.66     10.76 o 
   7  11   9        0.97      -10.17     10.17 o 
  -8  12   9       22.43       13.15      4.94 o 
  -7  12   9       39.96       37.98      4.36 o 
  -6  12   9       35.71       36.38      3.29 o 
  -5  12   9       65.33       63.69      3.41 o 
  -4  12   9        2.76        1.43      2.17 o 
  -3  12   9       78.34       63.18      3.05 o 
  -2  12   9       41.35       31.05      2.58 o 
  -1  12   9       19.36       21.43      2.58 o 
   0  12   9      120.60       99.25      3.62 o 
   1  12   9       16.99       14.90      2.56 o 
   2  12   9        1.49       -2.57      2.57 o 
   3  12   9      267.52      224.75     13.55 o 
   4  12   9       27.47       14.45      8.07 o 
   5  12   9        0.17       -8.17      8.27 o 
   6  12   9        4.23       -2.79      9.87 o 
   7  12   9        2.23      -10.27     10.27 o 
  -8  13   9       22.83       25.26      6.41 o 
  -7  13   9       18.54       21.00      4.07 o 
  -6  13   9        4.41        2.46      3.02 o 
  -5  13   9        0.01       -2.26      2.26 o 
  -4  13   9        7.14        6.22      2.47 o 
  -3  13   9       38.57       39.00      2.80 o 
  -2  13   9       34.71       31.89      2.66 o 
  -1  13   9      343.44      288.54      6.49 o 
   0  13   9        6.16        7.37      2.45 o 
   1  13   9        8.11        0.00      2.23 o 
   2  13   9      280.15      236.09      6.98 o 
   3  13   9      219.32      241.46      7.91 o 
   4  13   9       82.71       58.11      9.57 o 
   5  13   9        1.27        4.88      8.47 o 
   6  13   9        0.83       -3.39      9.67 o 
  -8  14   9       15.78        4.84      6.13 o 
  -7  14   9        5.80        3.28      3.73 o 
  -6  14   9       45.48       42.40      3.80 o 
  -5  14   9       29.54       30.13      2.79 o 
  -4  14   9        0.25        1.89      2.58 o 
  -3  14   9      107.64       97.66      3.98 o 
  -2  14   9       77.45       65.79      3.65 o 
  -1  14   9      242.54      225.67      7.88 o 
   0  14   9       86.02       71.62      3.84 o 
   1  14   9      541.52      460.76      9.08 o 
   2  14   9      594.99      536.21     22.82 o 
   3  14   9       33.70       32.36      4.09 o 
   4  14   9        9.79        7.97      3.42 o 
   5  14   9        3.63       -8.17      8.17 o 
   6  14   9        9.91       -9.47      9.47 o 
  -8  15   9       12.59        9.28      6.13 o 
  -7  15   9        0.00        1.24      4.40 o 
  -6  15   9       38.94       37.23      3.80 o 
  -5  15   9       14.52       17.82      2.66 o 
  -4  15   9       15.22       13.72      2.93 o 
  -3  15   9      128.24      113.19      5.18 o 
  -2  15   9       39.61       36.68      3.62 o 
  -1  15   9      123.97       99.72      3.72 o 
   0  15   9      311.08      233.46      7.03 o 
   1  15   9       41.07       42.07      4.42 o 
   2  15   9      135.97      112.72      7.67 o 
   3  15   9        0.29       -3.20      3.20 o 
   4  15   9        1.15       -2.59      3.49 o 
   5  15   9      105.69       98.37     12.06 o 
   6  15   9        0.35       -9.07      9.07 o 
  -7  16   9       28.94       33.10      6.49 o 
  -6  16   9       46.70       47.13      4.42 o 
  -5  16   9        0.10        2.25      2.72 o 
  -4  16   9      201.42      193.77      8.03 o 
  -3  16   9      124.92      120.53      5.10 o 
  -2  16   9      102.65      107.93      4.92 o 
  -1  16   9      721.25      652.74     10.63 o 
   0  16   9      697.42      619.60     11.65 o 
   1  16   9      217.16      226.05      8.65 o 
   2  16   9       15.13       11.21      4.24 o 
   3  16   9       26.42       23.49      5.18 o 
   4  16   9       56.18       64.96     15.65 o 
   5  16   9        7.60        4.49      8.97 o 
   6  16   9       15.75        4.98      9.87 o 
  -7  17   9        1.09       -1.21      5.71 o 
  -6  17   9        6.81        5.57      3.60 o 
  -5  17   9       65.48       60.07      4.59 o 
  -4  17   9       31.37       36.84      3.92 o 
  -3  17   9        1.72       -0.46      3.17 o 
  -2  17   9      245.83      206.54      7.93 o 
  -1  17   9       13.34       10.15      2.51 o 
   0  17   9        0.97        1.28      2.56 o 
   1  17   9       14.90       15.06      3.79 o 
   2  17   9        1.11       -0.41      3.89 o 
   3  17   9       18.66       21.49      4.41 o 
   4  17   9       37.41       35.69      5.00 o 
   5  17   9        3.15       -2.64      5.98 o 
   6  17   9       11.26       -8.37      8.97 o 
  -7  18   9        7.45        3.40      5.91 o 
  -6  18   9       98.46      101.04      7.43 o 
  -5  18   9       16.24       13.04      3.79 o 
  -4  18   9        6.89        7.27      3.11 o 
  -3  18   9      139.78      123.42      6.19 o 
  -2  18   9      124.94      121.55      6.44 o 
  -1  18   9      101.45      112.26      4.33 o 
   0  18   9        3.18        3.26      2.56 o 
   1  18   9       44.54       36.99      5.28 o 
   2  18   9      101.27       92.34      6.51 o 
   3  18   9        0.59        2.52      5.58 o 
   4  18   9       26.13       24.72      7.18 o 
   5  18   9       25.08       19.35      5.49 o 
  -7  19   9       39.46       38.53      6.93 o 
  -6  19   9        0.44        8.04      5.69 o 
  -5  19   9       47.27       43.61      5.04 o 
  -4  19   9       55.67       47.01      5.97 o 
  -3  19   9        0.16       -1.78      3.25 o 
  -2  19   9       31.10       24.72      3.86 o 
  -1  19   9       34.56       34.55      3.18 o 
   0  19   9        3.59        5.68      3.83 o 
   1  19   9        8.29        5.30      4.37 o 
   2  19   9        7.80       11.73      4.61 o 
   3  19   9       36.57       39.27      5.46 o 
   4  19   9       61.09       70.13      8.57 o 
   5  19   9       14.25       12.32      5.50 o 
  -6  20   9        4.28        1.68      5.58 o 
  -5  20   9       75.02       62.44      5.50 o 
  -4  20   9       24.65       30.69      5.26 o 
  -3  20   9       55.77       53.27      4.27 o 
  -2  20   9       40.44       36.49      4.18 o 
  -1  20   9       32.13       40.85      3.39 o 
   0  20   9        0.08        3.37      3.79 o 
   1  20   9        2.10        6.52      4.55 o 
   2  20   9        1.50        0.33      7.82 o 
   3  20   9       30.44       28.31      5.40 o 
   4  20   9      531.86      551.09     16.39 o 
   5  20   9       10.40        6.30      8.97 o 
  -6  21   9        8.53        6.75      5.97 o 
  -5  21   9        7.60       11.84      4.56 o 
  -4  21   9        0.00       -5.35      5.35 o 
  -3  21   9        0.85       -2.56      3.21 o 
  -2  21   9        5.22       10.42      4.06 o 
  -1  21   9        4.76        8.18      2.78 o 
   0  21   9       52.56       58.44      7.55 o 
   1  21   9        0.21       -0.03      5.13 o 
   2  21   9      122.38      128.14     15.35 o 
   3  21   9       28.02       28.91     11.81 o 
   4  21   9       51.47       68.07      6.94 o 
   5  21   9        0.02        2.29      8.77 o 
  -6  22   9       28.66       25.20      7.72 o 
  -5  22   9       35.31       37.84      7.43 o 
  -4  22   9       20.02       28.04      8.23 o 
  -3  22   9        0.38       -1.19      7.07 o 
  -2  22   9        0.30        1.43      3.29 o 
  -1  22   9      192.31      209.14      9.68 o 
   0  22   9        0.00        0.08      5.82 o 
   1  22   9       25.24       27.63      7.62 o 
   2  22   9      343.83      414.13     27.41 o 
   3  22   9        3.35        2.13      5.12 o 
   4  22   9       32.34       25.13      5.94 o 
  -5  23   9        2.50        2.45      6.48 o 
  -4  23   9       17.49        7.49      6.36 o 
  -3  23   9        5.44        3.13      5.67 o 
  -2  23   9       23.33       12.86      3.57 o 
  -1  23   9        5.52        6.61      8.52 o 
   0  23   9       92.12      104.96      6.23 o 
   1  23   9      141.45      140.35     10.47 o 
   2  23   9       29.91       40.27     13.46 o 
   3  23   9       29.79       31.67      6.35 o 
   4  23   9       62.76       72.28     12.01 o 
  -5  24   9        0.31        2.01      6.78 o 
  -4  24   9       11.71       18.35      6.77 o 
  -3  24   9        2.50       -3.59      5.82 o 
  -2  24   9        7.33        0.71      5.46 o 
  -1  24   9        9.95        7.75      3.86 o 
   0  24   9      249.32      294.56      9.79 o 
   1  24   9       67.47       70.75      7.33 o 
   2  24   9      101.72      121.92      8.74 o 
   3  24   9       93.42      101.93      8.39 o 
  -4  25   9       29.77       18.68      7.13 o 
  -3  25   9        6.47        9.01     10.44 o 
  -2  25   9       34.93       34.46      6.45 o 
  -1  25   9       30.32       27.64      5.07 o 
   0  25   9        0.15       -3.69      3.89 o 
   1  25   9       58.81       51.24      6.83 o 
   2  25   9       96.70      115.11      8.65 o 
   3  25   9       29.05       22.71      6.30 o 
  -4  26   9       33.51       33.79      8.41 o 
  -3  26   9       11.27       19.51      6.78 o 
  -2  26   9      185.39      220.50     13.85 o 
  -1  26   9        2.49       -2.67     14.80 o 
   0  26   9      101.13      115.78      7.10 o 
   1  26   9        4.80       13.21      4.71 o 
   2  26   9        1.92       -6.37     10.66 o 
  -3  27   9       86.90       78.62      8.86 o 
  -2  27   9        1.28       -1.50      6.98 o 
  -1  27   9       41.13       52.77      8.34 o 
   0  27   9      147.81      179.90     14.75 o 
   1  27   9        3.83        8.18      4.82 o 
  -1  28   9       10.26        7.99      7.18 o 
   0  28   9        0.06       -0.82      6.79 o 
  -9   0  10       12.88        2.44      6.35 o 
  -8   0  10      157.64      162.04     15.36 o 
  -7   0  10      100.19      109.87      6.32 o 
  -6   0  10       44.97       34.60      4.37 o 
  -5   0  10      134.96      120.62      7.06 o 
  -4   0  10       90.33       93.71      4.26 o 
  -3   0  10      316.80      283.56      6.65 o 
  -2   0  10     1658.39     1586.62     27.65 o 
  -1   0  10        7.76        5.47      5.13 o 
   0   0  10     6854.99     6780.84    174.62 o 
  -9   1  10       18.18       23.02      5.15 o 
  -8   1  10        5.19        5.35      3.74 o 
  -7   1  10       90.64       90.69      4.28 o 
  -6   1  10       48.31       46.47      3.30 o 
  -5   1  10        1.30       -0.44      2.16 o 
  -4   1  10       53.02       47.93      3.11 o 
  -3   1  10       11.46        9.32      1.82 o 
  -2   1  10      117.49      115.88      3.61 o 
  -1   1  10      582.71      552.82     10.42 o 
   0   1  10     4035.37     3883.45     73.26 o 
  -9   2  10      114.75      115.56      7.59 o 
  -8   2  10        2.44        2.37      3.56 o 
  -7   2  10        6.87        3.87      3.66 o 
  -6   2  10       34.50       29.97      3.00 o 
  -5   2  10      146.30      137.86      4.32 o 
  -4   2  10      117.30      121.52      3.44 o 
  -3   2  10      130.03      122.70      3.23 o 
  -2   2  10     2329.40     2184.97     23.90 o 
  -1   2  10     1515.38     1431.06     21.66 o 
   0   2  10     3900.42     3709.05     70.16 o 
  -9   3  10        5.25       -1.99      7.43 o 
  -8   3  10       41.30       32.82      4.44 o 
  -7   3  10        0.15       -2.49      2.49 o 
  -6   3  10        3.25        1.11      2.46 o 
  -5   3  10       65.61       58.32      3.22 o 
  -4   3  10      149.98      161.91      3.94 o 
  -3   3  10      403.40      412.32      6.98 o 
  -2   3  10     2541.17     2423.37     26.20 o 
  -1   3  10       37.98       30.52      4.68 o 
   0   3  10      152.26      152.09      5.72 o 
  -8   4  10       22.08       19.50      4.23 o 
  -7   4  10      194.59      205.06      5.44 o 
  -6   4  10      249.66      253.59      6.03 o 
  -5   4  10       23.92       28.12      2.73 o 
  -4   4  10      635.70      636.96     10.04 o 
  -3   4  10     1027.94     1011.19     12.16 o 
  -2   4  10      600.99      576.46      8.22 o 
  -1   4  10      540.05      487.37     11.53 o 
   0   4  10      332.02      331.68      8.42 o 
  -8   5  10        8.67        8.99      5.26 o 
  -7   5  10       48.64       53.20      3.80 o 
  -6   5  10       55.06       49.70      3.75 o 
  -5   5  10      254.78      259.96      6.67 o 
  -4   5  10      762.68      745.14      9.82 o 
  -3   5  10      119.85       98.39      3.31 o 
  -2   5  10      856.52      893.73     11.33 o 
  -1   5  10      367.35      358.52      7.19 o 
   0   5  10       37.72       39.36      6.44 o 
   1   5  10        1.45        4.59      2.71 o 
  -8   6  10      112.75      127.22      8.52 o 
  -7   6  10      105.45      119.78      4.69 o 
  -6   6  10     1018.01     1029.82     14.56 o 
  -5   6  10     1140.21     1101.91     13.78 o 
  -4   6  10      649.90      610.76      8.39 o 
  -3   6  10      875.64      791.62     10.17 o 
  -2   6  10      982.82      868.74     11.10 o 
  -1   6  10       22.08       17.16      3.04 o 
   0   6  10       30.12       31.33      3.48 o 
   1   6  10        7.97        5.66      2.73 o 
   2   6  10       16.06       15.92      4.63 o 
   3   6  10       77.18       80.73      7.28 o 
   4   6  10       77.51       88.70      8.17 o 
   5   6  10       15.32       16.64      7.97 o 
   6   6  10      147.01      144.82     12.66 o 
   7   6  10      100.44      102.56     13.85 o 
  -8   7  10        2.45        1.16      4.55 o 
  -7   7  10      249.25      244.43      6.99 o 
  -6   7  10      429.25      433.59      8.49 o 
  -5   7  10      191.76      188.61      5.43 o 
  -4   7  10      892.81      811.50     10.19 o 
  -3   7  10      544.26      484.23      7.47 o 
  -2   7  10      301.88      295.98      5.42 o 
  -1   7  10      157.67      116.20      3.77 o 
   0   7  10      538.91      574.44     10.45 o 
   1   7  10       43.54       36.87      3.69 o 
   2   7  10       40.82       49.33      8.82 o 
   3   7  10       58.32       53.84     13.01 o 
   4   7  10        1.07       -6.58      6.58 o 
   5   7  10      125.57      100.86     10.56 o 
   6   7  10      600.25      594.01     24.72 o 
   7   7  10       24.16        0.70     11.26 o 
  -8   8  10      275.40      287.68      9.50 o 
  -7   8  10      214.53      240.20      7.58 o 
  -6   8  10      198.70      214.08      6.10 o 
  -5   8  10      406.87      384.42      7.60 o 
  -4   8  10       23.61       21.56      2.38 o 
  -3   8  10      165.23      120.65      4.53 o 
  -2   8  10      192.36      152.40      3.96 o 
  -1   8  10        2.48        1.55      2.13 o 
   0   8  10        0.06       -0.19      2.56 o 
   1   8  10       27.56       27.60      3.64 o 
   2   8  10        4.83        2.04      3.95 o 
   3   8  10        2.70        1.71      4.18 o 
   4   8  10       89.57       79.63      9.17 o 
   5   8  10        0.09       -7.97      7.97 o 
   6   8  10      118.52      109.63     12.86 o 
   7   8  10       69.00       81.83     13.46 o 
  -8   9  10       89.07       87.05      6.85 o 
  -7   9  10      138.64      152.62      6.35 o 
  -6   9  10      290.16      283.65      6.95 o 
  -5   9  10      112.22      107.88      4.33 o 
  -4   9  10       22.52       20.71      2.39 o 
  -3   9  10       29.23       30.59      2.57 o 
  -2   9  10      419.63      350.81      6.09 o 
  -1   9  10       38.39       21.66      2.57 o 
   0   9  10       59.45       54.43      3.39 o 
   1   9  10      236.47      210.26      8.52 o 
   2   9  10       20.65       18.09      4.55 o 
   3   9  10      238.16      195.75     11.66 o 
   4   9  10      495.11      437.64     18.64 o 
   5   9  10        9.61        1.69      8.47 o 
   6   9  10        1.76       -4.29      9.97 o 
  -8  10  10       24.76       28.33      5.14 o 
  -7  10  10      147.92      152.94      6.39 o 
  -6  10  10       92.29       91.27      4.40 o 
  -5  10  10       29.87       22.63      3.03 o 
  -4  10  10      128.00      129.47      4.12 o 
  -3  10  10        0.02       -1.74      1.99 o 
  -2  10  10      711.63      653.60      9.19 o 
  -1  10  10      388.23      318.74      6.82 o 
   0  10  10      545.98      480.35      9.42 o 
   1  10  10        0.04        0.17      2.23 o 
   2  10  10      103.70       87.36      6.12 o 
   3  10  10       53.34       61.39      8.57 o 
   4  10  10       51.10       51.63      9.17 o 
   5  10  10       59.69       59.30     10.07 o 
   6  10  10       44.19       28.11     10.47 o 
  -8  11  10      240.30      254.57      9.14 o 
  -7  11  10       18.84       27.34      4.58 o 
  -6  11  10       61.82       64.60      3.77 o 
  -5  11  10        0.80       -2.43      2.43 o 
  -4  11  10       17.51       20.53      2.77 o 
  -3  11  10       37.25       37.68      2.80 o 
  -2  11  10       46.29       49.47      2.92 o 
  -1  11  10        3.67        2.19      2.56 o 
   0  11  10       22.37       11.94      2.70 o 
   1  11  10        0.01       -2.68      2.68 o 
   2  11  10      188.68      137.19      5.22 o 
   3  11  10       62.88       51.13      8.27 o 
   4  11  10       23.50       20.43      8.27 o 
   5  11  10       24.73       18.14      9.37 o 
   6  11  10        4.12        0.80      9.87 o 
  -8  12  10       73.00       71.79      6.91 o 
  -7  12  10       99.89      109.53      7.02 o 
  -6  12  10       30.58       28.59      3.30 o 
  -5  12  10       29.20       24.26      3.10 o 
  -4  12  10      201.25      194.83      5.75 o 
  -3  12  10       93.35       82.50      3.80 o 
  -2  12  10      411.67      395.94      7.26 o 
  -1  12  10        4.64        6.73      2.77 o 
   0  12  10     1074.52      907.20     15.22 o 
   1  12  10        6.03        1.10      2.85 o 
   2  12  10      460.92      405.96      9.53 o 
   3  12  10       92.58       77.44      9.17 o 
   4  12  10      112.58      110.03     11.26 o 
   5  12  10       62.37       40.86     10.17 o 
   6  12  10        0.75       -1.10      9.97 o 
  -8  13  10        0.68        7.17      5.41 o 
  -7  13  10       74.53       73.85      5.72 o 
  -6  13  10       40.06       46.03      6.39 o 
  -5  13  10       37.31       31.66      3.27 o 
  -4  13  10        2.85       -0.28      2.59 o 
  -3  13  10        0.95       -2.05      2.05 o 
  -2  13  10      103.50      102.10      4.46 o 
  -1  13  10      156.72      133.91      5.31 o 
   0  13  10      875.78      733.12     13.14 o 
   1  13  10        3.70        4.62      2.52 o 
   2  13  10      154.77      124.86      6.37 o 
   3  13  10       87.02       71.76      9.17 o 
   4  13  10      149.54      138.54     12.36 o 
   5  13  10        2.77        1.69      9.27 o 
   6  13  10        2.29       -9.27      9.27 o 
  -7  14  10       28.42       35.43      4.99 o 
  -6  14  10       41.66       41.82      4.01 o 
  -5  14  10      184.03      185.96      5.96 o 
  -4  14  10      127.32      123.48      5.27 o 
  -3  14  10       11.78       14.92      3.42 o 
  -2  14  10      588.49      493.68     10.71 o 
  -1  14  10        8.81       15.10      3.06 o 
   0  14  10      198.69      184.06      5.93 o 
   1  14  10      282.56      262.43      6.75 o 
   2  14  10        0.37        0.31      5.43 o 
   3  14  10        5.71        7.14      5.43 o 
   4  14  10      153.76      122.19     11.66 o 
   5  14  10        2.39        5.88      9.37 o 
   6  14  10        2.43       -5.28      9.67 o 
  -7  15  10      154.67      155.90      7.33 o 
  -6  15  10       20.95       26.02      4.05 o 
  -5  15  10      120.43      132.94      5.05 o 
  -4  15  10        2.90        0.50      3.46 o 
  -3  15  10       87.70       80.82      4.89 o 
  -2  15  10      207.52      168.28      5.36 o 
  -1  15  10        0.15        0.37      2.07 o 
   0  15  10        7.64        6.92      3.93 o 
   1  15  10        4.66        7.90      3.66 o 
   2  15  10        2.68       -3.05      4.34 o 
   3  15  10       39.50       30.99      4.38 o 
   4  15  10       27.05       19.19      4.02 o 
   5  15  10       36.42       11.66      9.57 o 
   6  15  10       33.52       29.30     11.06 o 
  -7  16  10       75.43       75.65      6.82 o 
  -6  16  10        1.03       -3.71      3.71 o 
  -5  16  10        0.07       -0.01      2.68 o 
  -4  16  10      218.55      202.24      7.53 o 
  -3  16  10       49.00       50.01      4.50 o 
  -2  16  10        8.24       10.55      2.80 o 
  -1  16  10      118.78      107.49      4.08 o 
   0  16  10       11.75        6.82      2.86 o 
   1  16  10       48.93       49.81      4.67 o 
   2  16  10      106.35      104.23     11.51 o 
   3  16  10        5.58        1.01      3.79 o 
   4  16  10       15.02       23.90      4.42 o 
   5  16  10       39.00       43.55     10.86 o 
  -7  17  10        4.58        3.25      6.66 o 
  -6  17  10       57.15       67.97      6.55 o 
  -5  17  10      385.06      389.48      9.32 o 
  -4  17  10      192.17      189.44      7.45 o 
  -3  17  10      175.70      174.11      6.89 o 
  -2  17  10      251.23      207.77      6.08 o 
  -1  17  10        6.23        7.10      2.46 o 
   0  17  10       43.51       35.43      3.46 o 
   1  17  10       11.45       16.31      5.03 o 
   2  17  10        6.06       -0.48      4.49 o 
   3  17  10        9.04        8.69      4.15 o 
   4  17  10       40.10       41.80     11.41 o 
   5  17  10       25.61       12.96      9.57 o 
  -6  18  10       99.09      104.39      7.43 o 
  -5  18  10      234.77      243.89      8.80 o 
  -4  18  10      103.56      101.87      6.78 o 
  -3  18  10      265.99      258.44      8.26 o 
  -2  18  10       61.77       50.88      3.80 o 
  -1  18  10       16.12       17.87      3.93 o 
   0  18  10       69.51       77.65      5.64 o 
   1  18  10       18.65       19.86      5.00 o 
   2  18  10       32.68       31.66      8.02 o 
   3  18  10       17.35       19.15      4.83 o 
   4  18  10       86.10       86.26      6.43 o 
   5  18  10        8.83        5.18      9.37 o 
  -6  19  10       10.91       10.30      6.86 o 
  -5  19  10       62.46       62.40      5.54 o 
  -4  19  10       46.73       28.21      5.59 o 
  -3  19  10      186.09      209.21      8.58 o 
  -2  19  10        0.61        1.61      2.85 o 
  -1  19  10      166.38      171.12      5.47 o 
   0  19  10       92.51       78.86      8.76 o 
   1  19  10       12.86       19.24      5.63 o 
   2  19  10        0.80       -4.16      4.16 o 
   3  19  10       24.96       25.84      5.30 o 
   4  19  10        0.36       -1.37      4.68 o 
   5  19  10        0.34       -3.99      8.97 o 
  -6  20  10       41.08       31.17      7.40 o 
  -5  20  10       22.70       28.64      6.09 o 
  -4  20  10       15.71       10.31      5.06 o 
  -3  20  10      217.62      234.15      9.24 o 
  -2  20  10       12.73       13.75      3.24 o 
  -1  20  10       44.64       50.66      4.50 o 
   0  20  10        2.19       -0.29      4.69 o 
   1  20  10      138.93      156.14      8.96 o 
   2  20  10       76.33       86.26      7.07 o 
   3  20  10        1.31        0.71      4.74 o 
   4  20  10      120.76      131.27     11.36 o 
  -5  21  10        9.34       11.31      5.18 o 
  -4  21  10        9.05        6.95      5.85 o 
  -3  21  10       77.01       73.81      5.59 o 
  -2  21  10        0.39        0.48      3.98 o 
  -1  21  10      149.31      140.39      6.96 o 
   0  21  10       62.59       70.64      7.00 o 
   1  21  10      151.25      176.35     14.50 o 
   2  21  10      158.88      174.21      9.69 o 
   3  21  10       57.11       70.73      6.92 o 
   4  21  10      139.64      161.58     20.53 o 
  -5  22  10        0.08        0.34      6.33 o 
  -4  22  10        1.31        4.20      5.94 o 
  -3  22  10       19.20       13.79      5.00 o 
  -2  22  10       36.14       34.55      3.90 o 
  -1  22  10       26.52       32.72      4.50 o 
   0  22  10       24.57       20.42      7.18 o 
   1  22  10      165.76      189.89     13.90 o 
   2  22  10      363.29      436.07     15.05 o 
   3  22  10       49.68       38.56      7.77 o 
  -5  23  10        3.42       -0.25      6.51 o 
  -4  23  10        5.88        3.72      6.09 o 
  -3  23  10       11.04       14.19      6.02 o 
  -2  23  10        7.45        8.80      4.48 o 
  -1  23  10      149.81      155.58      7.72 o 
   0  23  10       90.73       99.94      6.55 o 
   1  23  10       33.30       45.88      7.48 o 
   2  23  10       14.46        9.45      5.56 o 
   3  23  10        2.60       -1.00     10.81 o 
  -4  24  10       25.48       12.46      6.95 o 
  -3  24  10       24.57       19.55      6.63 o 
  -2  24  10        2.27        3.21      4.11 o 
  -1  24  10        3.39        3.37      4.41 o 
   0  24  10      190.45      231.47      9.76 o 
   1  24  10       17.87       21.10      8.37 o 
   2  24  10        0.01        6.08      6.48 o 
  -3  25  10       25.87       20.80      6.75 o 
  -2  25  10      165.98      161.21     10.11 o 
  -1  25  10        0.02       -0.97      4.34 o 
   0  25  10       28.40       35.71      5.49 o 
   1  25  10        6.85        0.48      7.52 o 
   2  25  10        6.21       15.26      6.02 o 
  -2  26  10      118.81      141.93     17.04 o 
  -1  26  10       23.07       42.38     13.31 o 
   0  26  10       56.62       75.11      5.71 o 
   1  26  10        4.89        2.86      5.63 o 
  -8   1  11        0.00       -2.95      3.55 o 
  -7   1  11      107.68       95.48      4.53 o 
  -6   1  11      110.11       97.78      4.81 o 
  -5   1  11       64.73       66.90      3.77 o 
  -4   1  11      666.05      594.55      8.31 o 
  -3   1  11       87.21       87.69      2.90 o 
  -2   1  11     1651.52     1557.44     18.10 o 
  -1   1  11      444.22      416.54      7.51 o 
   0   1  11       35.98       50.51      5.39 o 
  -8   2  11       55.58       56.71      4.59 o 
  -7   2  11       11.52        8.28      3.11 o 
  -6   2  11       52.03       59.85      3.69 o 
  -5   2  11        4.24        4.89      2.36 o 
  -4   2  11        5.74        5.17      2.56 o 
  -3   2  11        1.15        0.14      1.71 o 
  -2   2  11      553.93      512.70      7.88 o 
  -1   2  11      254.37      255.11      5.56 o 
   0   2  11     1840.17     1786.35     30.20 o 
  -8   3  11       12.32       11.61      3.70 o 
  -7   3  11        0.15       -1.58      2.88 o 
  -6   3  11       13.78       12.96      2.87 o 
  -5   3  11      174.17      156.19      4.74 o 
  -4   3  11      263.81      238.13      5.10 o 
  -3   3  11      277.57      265.24      5.00 o 
  -2   3  11      634.51      639.76      9.10 o 
  -1   3  11      164.11      168.59      4.42 o 
   0   3  11      501.54      487.59     10.96 o 
  -8   4  11        8.25        6.29      3.73 o 
  -7   4  11      131.02      122.57      4.86 o 
  -6   4  11      140.16      126.77      6.04 o 
  -5   4  11       31.57       39.45      3.08 o 
  -4   4  11     1358.58     1282.72     14.47 o 
  -3   4  11      263.20      264.75      5.00 o 
  -2   4  11     1003.53      977.89     12.36 o 
  -1   4  11      204.05      195.02      5.43 o 
   0   4  11       14.20       15.65      3.11 o 
   1   4  11       42.92       43.70      5.28 o 
  -8   5  11       34.25       30.54      4.51 o 
  -7   5  11       10.58        1.33      3.06 o 
  -6   5  11       34.89       31.30      3.24 o 
  -5   5  11      528.28      515.24      8.48 o 
  -4   5  11     1748.44     1701.31     18.12 o 
  -3   5  11        4.53       12.38      2.22 o 
  -2   5  11      240.86      212.60      4.68 o 
  -1   5  11       58.53       51.28      4.72 o 
   0   5  11      488.38      483.45     11.83 o 
   1   5  11      126.73      109.98      6.44 o 
   2   5  11      466.38      475.00     12.71 o 
  -8   6  11        4.00        2.07      3.93 o 
  -7   6  11       22.51       20.22      3.24 o 
  -6   6  11      475.35      460.97      8.34 o 
  -5   6  11        5.00        3.57      2.47 o 
  -4   6  11       64.24       87.04      3.40 o 
  -3   6  11      186.07      180.40      4.48 o 
  -2   6  11       28.66       27.52      2.29 o 
  -1   6  11      101.32      105.02      4.11 o 
   0   6  11        0.01       -2.19      2.19 o 
   1   6  11      113.83      108.95      6.21 o 
   2   6  11        2.09        3.12      4.04 o 
   3   6  11        1.35       -2.76      4.30 o 
  -8   7  11        3.60        6.71      4.10 o 
  -7   7  11       82.18       77.79      4.07 o 
  -6   7  11      380.85      375.24      7.58 o 
  -5   7  11      108.84      105.16      4.11 o 
  -4   7  11       16.21       25.08      2.56 o 
  -3   7  11       14.95        6.45      2.14 o 
  -2   7  11        1.09       -1.96      1.96 o 
  -1   7  11      264.75      234.51      6.50 o 
   0   7  11      353.58      318.31      7.39 o 
   1   7  11       71.56       59.16      5.41 o 
   2   7  11       83.80       76.78      5.87 o 
   3   7  11        0.31       -6.48      6.48 o 
   4   7  11       59.71       52.52      8.47 o 
   5   7  11        4.92       -8.17      8.17 o 
   6   7  11       18.71       18.64     10.56 o 
  -8   8  11      348.70      359.65     15.39 o 
  -7   8  11      154.45      148.83      5.90 o 
  -6   8  11       79.67       88.49      4.24 o 
  -5   8  11       96.85       98.79      4.03 o 
  -4   8  11       48.81       37.96      2.78 o 
  -3   8  11      532.71      478.57      7.96 o 
  -2   8  11      272.33      197.97      4.62 o 
  -1   8  11       60.80       65.98      3.91 o 
   0   8  11      103.56       97.17      4.30 o 
   1   8  11        0.29        2.45      2.40 o 
   2   8  11       90.93       88.42      6.93 o 
   3   8  11       12.07        9.32      4.86 o 
   4   8  11       13.45        7.97      7.77 o 
   5   8  11        3.41        6.48      8.97 o 
   6   8  11        5.75        3.49     10.07 o 
  -8   9  11      261.10      287.40     12.12 o 
  -7   9  11        5.08        2.07      3.49 o 
  -6   9  11      373.44      360.32      8.01 o 
  -5   9  11      158.56      158.57      4.85 o 
  -4   9  11      383.86      352.50      7.68 o 
  -3   9  11        4.27        3.87      2.30 o 
  -2   9  11       65.70       84.03      4.53 o 
  -1   9  11       83.46       62.78      3.96 o 
   0   9  11       49.75       46.99      6.43 o 
   1   9  11        7.83        3.85      2.49 o 
   2   9  11       34.11       27.01      5.03 o 
   3   9  11        7.45        8.87      6.98 o 
   4   9  11       67.14       45.35      8.87 o 
   5   9  11       13.69       -6.68      8.87 o 
   6   9  11        1.73       -6.58      9.67 o 
  -8  10  11       10.33       19.31      5.09 o 
  -7  10  11       81.76       86.52      5.03 o 
  -6  10  11       21.14       19.84      3.37 o 
  -5  10  11        3.56        3.43      2.51 o 
  -4  10  11       40.19       36.11      2.97 o 
  -3  10  11       11.33        8.43      2.47 o 
  -2  10  11        1.83       -2.30      2.96 o 
  -1  10  11       94.24       70.33      6.90 o 
   0  10  11      662.33      518.97     10.28 o 
   1  10  11       21.63       18.34      2.87 o 
   2  10  11      128.06      115.74      4.96 o 
   3  10  11        3.19        5.18      7.08 o 
   4  10  11        6.17       -4.09      7.38 o 
   5  10  11        1.16       -8.67      8.67 o 
   6  10  11        1.63       -9.27      9.27 o 
  -7  11  11        9.22        5.27      3.90 o 
  -6  11  11       51.44       50.55      4.12 o 
  -5  11  11        1.19       -0.01      2.69 o 
  -4  11  11      500.02      472.45      9.34 o 
  -3  11  11       72.36       77.87      4.11 o 
  -2  11  11      302.99      255.10      7.14 o 
  -1  11  11       49.38       39.89      6.39 o 
   0  11  11        6.65        4.13      2.74 o 
   1  11  11      407.99      357.34      8.03 o 
   2  11  11      573.82      487.81     14.88 o 
   3  11  11       27.49       27.61      7.77 o 
   4  11  11        0.63       -7.87      7.87 o 
   5  11  11        4.89       -5.28      8.77 o 
   6  11  11        0.06      -10.27     10.27 o 
  -7  12  11       39.53       34.30      5.50 o 
  -6  12  11       19.29       13.09      3.33 o 
  -5  12  11        0.75       -2.65      2.65 o 
  -4  12  11        1.96       -0.31      2.38 o 
  -3  12  11       30.76       34.40      3.13 o 
  -2  12  11      163.71      147.37      6.27 o 
  -1  12  11       88.83       88.71      4.54 o 
   0  12  11       97.75       66.75      4.00 o 
   1  12  11       76.94       62.84      4.56 o 
   2  12  11      140.38      120.95      6.25 o 
   3  12  11       19.44        4.98      7.38 o 
   4  12  11       14.90        3.59      8.27 o 
   5  12  11       16.28       -2.79      9.27 o 
  -7  13  11       24.05       29.43      5.00 o 
  -6  13  11        4.52        0.73      3.72 o 
  -5  13  11       11.66        6.78      2.96 o 
  -4  13  11        8.36        6.36      2.71 o 
  -3  13  11       64.06       66.23      4.47 o 
  -2  13  11      104.90      103.78      6.03 o 
  -1  13  11        8.73        3.84      2.83 o 
   0  13  11        0.59        4.91      2.82 o 
   1  13  11      138.14      124.63      4.90 o 
   2  13  11        0.94        7.14      3.87 o 
   3  13  11      170.76      137.24     11.56 o 
   4  13  11       89.58       87.71     11.26 o 
   5  13  11        0.36       -2.59      9.27 o 
  -7  14  11       11.52       13.82      4.82 o 
  -6  14  11        9.64        5.54      4.21 o 
  -5  14  11        5.09        0.88      2.82 o 
  -4  14  11       46.25       50.55      3.55 o 
  -3  14  11        0.10        1.11      2.86 o 
  -2  14  11       77.11       56.92      3.57 o 
  -1  14  11        0.56        1.97      3.32 o 
   0  14  11        4.82        8.73      2.88 o 
   1  14  11       82.13       78.40      4.21 o 
   2  14  11       27.65       34.30      6.28 o 
   3  14  11       80.81       55.81      9.37 o 
   4  14  11      118.13       96.18     11.66 o 
   5  14  11       14.19       -0.50      9.37 o 
  -7  15  11      109.09      134.55      7.98 o 
  -6  15  11       11.72       14.65      3.83 o 
  -5  15  11       99.72      100.75      4.75 o 
  -4  15  11      109.12      105.41      5.94 o 
  -3  15  11      131.39      129.13      5.32 o 
  -2  15  11      122.28      105.11      4.70 o 
  -1  15  11      190.64      196.98      6.72 o 
   0  15  11      152.12      139.14      5.53 o 
   1  15  11        3.64        8.19      3.67 o 
   2  15  11      151.26      150.93      7.67 o 
   3  15  11        1.43        0.11      3.64 o 
   4  15  11        4.26        8.67      8.87 o 
   5  15  11       68.04       36.78     10.66 o 
  -6  16  11       88.59       89.02      5.96 o 
  -5  16  11       72.73       78.56      5.17 o 
  -4  16  11      184.77      179.26      7.39 o 
  -3  16  11       37.18       39.22      3.80 o 
  -2  16  11        0.85        2.64      2.75 o 
  -1  16  11        7.65        9.97      4.00 o 
   0  16  11        0.64       -0.72      2.73 o 
   1  16  11       20.85       18.68      7.28 o 
   2  16  11       12.74        5.66      4.45 o 
   3  16  11       64.22       64.90     13.95 o 
   4  16  11       12.89       -0.50      8.27 o 
   5  16  11       12.69       21.23      9.97 o 
  -6  17  11        2.00        2.93      4.12 o 
  -5  17  11       90.85      101.42      5.63 o 
  -4  17  11       13.24        4.93      4.91 o 
  -3  17  11      139.80      151.23      5.87 o 
  -2  17  11        7.74       15.44      3.17 o 
  -1  17  11       17.20       15.50      2.77 o 
   0  17  11        9.83        2.11      3.74 o 
   1  17  11       20.10       16.76      5.28 o 
   2  17  11       91.29      100.59     10.12 o 
   3  17  11        0.83       -0.44      3.94 o 
   4  17  11       77.83       64.58     11.06 o 
  -6  18  11       34.66       22.07      5.83 o 
  -5  18  11      103.62      121.05      6.98 o 
  -4  18  11      188.74      199.08      8.02 o 
  -3  18  11      107.62      117.13      5.39 o 
  -2  18  11       52.74       72.58      5.82 o 
  -1  18  11       81.22       70.21      3.93 o 
   0  18  11        6.18       -2.10      4.04 o 
   1  18  11        0.39        7.07      4.75 o 
   2  18  11        1.60       -5.78      5.78 o 
   3  18  11        4.99        5.13      4.54 o 
   4  18  11        4.22       -2.39      8.57 o 
  -6  19  11       32.18       40.21      7.93 o 
  -5  19  11       21.67       12.36      4.29 o 
  -4  19  11      112.82      110.33      6.60 o 
  -3  19  11      301.17      340.00      8.69 o 
  -2  19  11      159.00      181.52      9.80 o 
  -1  19  11        8.76        5.43      3.47 o 
   0  19  11        3.22       17.74      5.41 o 
   1  19  11       23.27       20.67      5.60 o 
   2  19  11        1.19        0.63      4.88 o 
   3  19  11        0.50       -1.30      8.17 o 
   4  19  11       59.58       46.35     10.76 o 
  -5  20  11        0.02        1.57      4.95 o 
  -4  20  11       28.88       38.80      5.91 o 
  -3  20  11       59.56       87.40      7.03 o 
  -2  20  11      214.93      233.23      7.06 o 
  -1  20  11      308.12      335.84      9.69 o 
   0  20  11       56.18       67.54      6.88 o 
   1  20  11       21.92       10.10      7.77 o 
   2  20  11        2.34       -4.93      4.93 o 
   3  20  11       11.05        7.86      5.02 o 
  -5  21  11       27.21       34.90      6.06 o 
  -4  21  11       21.54       28.85      7.22 o 
  -3  21  11        9.08        7.76      3.71 o 
  -2  21  11       73.73       72.64      5.33 o 
  -1  21  11      182.22      191.02      7.75 o 
   0  21  11      133.52      138.96      9.05 o 
   1  21  11        1.20        3.71      6.28 o 
   2  21  11        6.24        5.43      5.93 o 
   3  21  11       11.59        5.46      5.14 o 
  -4  22  11       13.12        9.90      6.48 o 
  -3  22  11       38.28       49.41      4.70 o 
  -2  22  11       53.48       56.17      5.47 o 
  -1  22  11       66.38       86.11      6.30 o 
   0  22  11      187.87      226.12     17.24 o 
   1  22  11      208.14      228.15     11.28 o 
   2  22  11        1.80        1.63      5.53 o 
   3  22  11       10.70       23.87     13.36 o 
  -4  23  11       28.67       27.26      7.14 o 
  -3  23  11       12.57        7.90      4.31 o 
  -2  23  11        5.56       -0.59      4.24 o 
  -1  23  11        6.59        5.54      4.70 o 
   0  23  11       87.04       88.44      8.07 o 
   1  23  11       83.53       88.21      7.93 o 
   2  23  11      334.91      379.45     27.86 o 
  -3  24  11        4.97        4.29      6.15 o 
  -2  24  11       13.38        9.08      4.91 o 
  -1  24  11       13.41       24.48      5.38 o 
   0  24  11      228.55      239.88     12.15 o 
   1  24  11      130.10      176.33     10.40 o 
  -2  25  11      102.49      122.79      8.55 o 
  -1  25  11        1.16       -0.07      5.94 o 
   0  25  11       93.19       97.29      8.60 o 
  -8   0  12        1.92       -0.13      5.21 o 
  -7   0  12       34.70       35.54      7.68 o 
  -6   0  12      166.43      161.89      7.40 o 
  -5   0  12       58.97       64.36      5.22 o 
  -4   0  12      126.58      120.93      5.79 o 
  -3   0  12       23.31       14.18      2.88 o 
  -2   0  12        1.17       -0.38      2.66 o 
  -1   0  12       61.96       55.45      4.22 o 
   0   0  12      164.51      179.10     12.66 o 
  -8   1  12        3.59        5.99      3.52 o 
  -7   1  12        5.21        4.87      3.12 o 
  -6   1  12        2.02       -1.94      2.59 o 
  -5   1  12        2.99        3.13      2.44 o 
  -4   1  12        7.23        6.60      2.35 o 
  -3   1  12        5.17        4.96      1.90 o 
  -2   1  12      137.15      125.87      3.97 o 
  -1   1  12      277.92      268.93      5.72 o 
   0   1  12     1159.00     1107.89     31.10 o 
  -8   2  12      152.00      154.46      6.92 o 
  -7   2  12       19.91       21.42      3.55 o 
  -6   2  12        9.93        9.18      2.84 o 
  -5   2  12       10.90       14.55      2.74 o 
  -4   2  12       56.22       56.00      3.19 o 
  -3   2  12        8.63       11.24      2.06 o 
  -2   2  12      343.37      339.53      6.69 o 
  -1   2  12      108.58       98.59      3.84 o 
   0   2  12      967.96      990.99     26.83 o 
  -8   3  12       99.07       86.31      5.02 o 
  -7   3  12       17.83       21.34      3.44 o 
  -6   3  12       21.49       21.48      3.22 o 
  -5   3  12        0.08       -2.26      2.26 o 
  -4   3  12       40.76       36.82      2.93 o 
  -3   3  12      370.68      342.98      7.20 o 
  -2   3  12      826.59      790.59     10.75 o 
  -1   3  12      240.84      257.55      5.80 o 
   0   3  12        3.82        2.03      3.07 o 
   1   3  12      353.82      336.48     18.84 o 
  -8   4  12       14.88       14.16      3.98 o 
  -7   4  12       47.56       51.81      4.05 o 
  -6   4  12      108.74       98.33      4.45 o 
  -5   4  12        4.85        1.45      3.32 o 
  -4   4  12      207.80      206.19      5.18 o 
  -3   4  12       11.19       12.25      2.21 o 
  -2   4  12     1388.83     1346.05     16.42 o 
  -1   4  12      139.91      139.72      3.95 o 
   0   4  12      226.71      235.47      8.28 o 
   1   4  12       51.74       54.73      5.06 o 
  -8   5  12        0.51       -0.93      3.69 o 
  -7   5  12       27.81       30.81      3.77 o 
  -6   5  12      212.67      191.22      6.00 o 
  -5   5  12       43.47       46.96      3.40 o 
  -4   5  12      292.67      282.47      6.09 o 
  -3   5  12      199.16      195.46      5.82 o 
  -2   5  12        8.71       11.70      3.04 o 
  -1   5  12      388.81      361.87      8.19 o 
   0   5  12       44.01       44.74      4.08 o 
   1   5  12        0.03       -3.73      3.73 o 
   2   5  12        5.73        3.91      8.72 o 
  -8   6  12        9.67        6.97      4.13 o 
  -7   6  12        0.38       -2.28      3.13 o 
  -6   6  12      253.48      248.13      6.43 o 
  -5   6  12       85.97       84.57      3.93 o 
  -4   6  12     1449.60     1320.60     15.93 o 
  -3   6  12       92.59       72.98      4.90 o 
  -2   6  12       94.69       88.72      3.60 o 
  -1   6  12       13.74        5.39      2.78 o 
   0   6  12      347.67      337.30      7.94 o 
   1   6  12       65.65       72.22      5.86 o 
   2   6  12      143.16      148.92      8.00 o 
   3   6  12       47.70       45.05      8.87 o 
  -7   7  12      165.30      181.18      5.94 o 
  -6   7  12      535.25      507.07      9.14 o 
  -5   7  12       35.94       41.75      3.98 o 
  -4   7  12      202.18      177.56      5.49 o 
  -3   7  12        7.64       12.27      3.06 o 
  -2   7  12       42.62       33.61      2.83 o 
  -1   7  12        4.88       -0.72      2.65 o 
   0   7  12       46.46       48.05      5.75 o 
   1   7  12       65.15       57.62      5.58 o 
   2   7  12       54.54       53.88      5.70 o 
   3   7  12       29.06       19.44      7.28 o 
   4   7  12        1.73       -7.18      7.18 o 
  -7   8  12       11.21       21.97      3.72 o 
  -6   8  12      168.06      162.82      5.38 o 
  -5   8  12        4.50        7.44      2.63 o 
  -4   8  12       60.04       63.86      3.45 o 
  -3   8  12       25.02       13.73      2.64 o 
  -2   8  12      803.83      684.31     10.56 o 
  -1   8  12       52.58       51.24      3.91 o 
   0   8  12       79.75       66.06      5.60 o 
   1   8  12        0.56       -2.52      2.85 o 
   2   8  12       36.61       30.50      5.36 o 
   3   8  12        0.98       -5.48      6.68 o 
   4   8  12       33.13       22.72      8.37 o 
   5   8  12       48.61       26.41      9.87 o 
  -7   9  12        4.08        9.00      3.53 o 
  -6   9  12        0.01       -1.42      2.87 o 
  -5   9  12       89.45       90.94      4.11 o 
  -4   9  12       78.87       69.10      3.57 o 
  -3   9  12       82.23       63.06      3.86 o 
  -2   9  12       97.26       76.40      3.77 o 
  -1   9  12       20.14       17.56      3.20 o 
   0   9  12       41.27       32.43      4.20 o 
   1   9  12       35.46       36.16      6.68 o 
   2   9  12       36.18       35.66      5.07 o 
   3   9  12        0.41       -6.18      6.68 o 
   4   9  12       23.99        8.17      8.37 o 
   5   9  12        6.43       -1.50      8.97 o 
  -7  10  12       32.87       40.14      4.13 o 
  -6  10  12       62.06       66.01      4.45 o 
  -5  10  12        0.44       -1.77      2.47 o 
  -4  10  12       36.40       33.05      2.98 o 
  -3  10  12        0.30       -2.29      2.29 o 
  -2  10  12       28.58       31.45      3.08 o 
  -1  10  12        0.08        3.10      2.92 o 
   0  10  12      415.58      353.68      8.45 o 
   1  10  12        0.40       -2.62      3.24 o 
   2  10  12       39.90       33.26      3.77 o 
   3  10  12        0.34        6.28      7.38 o 
   4  10  12       16.71        2.09      8.57 o 
   5  10  12        3.30       -1.00      9.17 o 
  -7  11  12        2.20       -2.00      3.30 o 
  -6  11  12        0.22       -0.20      2.85 o 
  -5  11  12       85.50       80.88      4.09 o 
  -4  11  12        7.64        7.65      2.77 o 
  -3  11  12       11.84        9.70      2.78 o 
  -2  11  12      147.19      124.78      4.79 o 
  -1  11  12      107.48      101.50      5.04 o 
   0  11  12       24.75       19.00      3.28 o 
   1  11  12       32.82       27.23      4.12 o 
   2  11  12       72.55       85.26      5.54 o 
   3  11  12        0.12       -6.68      6.68 o 
   4  11  12       32.64       31.30      9.27 o 
   5  11  12       30.20       11.96     10.17 o 
  -7  12  12        0.36        3.39      3.62 o 
  -6  12  12        4.26        0.52      2.96 o 
  -5  12  12       44.75       45.39      3.59 o 
  -4  12  12       79.34       81.26      4.06 o 
  -3  12  12        4.37        1.70      2.90 o 
  -2  12  12        2.95        0.98      2.84 o 
  -1  12  12       52.50       39.76      3.92 o 
   0  12  12       11.53        3.74      2.96 o 
   1  12  12        0.91        3.18      3.54 o 
   2  12  12      396.99      339.07     10.65 o 
   3  12  12       20.36       10.17      7.77 o 
   4  12  12       23.79        7.28      8.77 o 
   5  12  12        0.00       -9.17      9.17 o 
  -7  13  12       16.02       17.55      5.00 o 
  -6  13  12       30.49       28.47      3.60 o 
  -5  13  12       17.62       18.70      3.15 o 
  -4  13  12        1.10        3.08      2.80 o 
  -3  13  12       94.17       92.56      4.66 o 
  -2  13  12       19.46       20.38      3.01 o 
  -1  13  12        1.93        4.12      2.96 o 
   0  13  12      102.91       58.53      4.19 o 
   1  13  12        7.33        8.00      3.76 o 
   2  13  12        0.85       -2.38      4.12 o 
   3  13  12        8.99        2.29      7.57 o 
   4  13  12       59.39       45.85     10.07 o 
   5  13  12       16.16       -0.80      9.57 o 
  -6  14  12        2.66       -0.02      3.19 o 
  -5  14  12        8.10       10.28      3.06 o 
  -4  14  12        4.95        7.11      3.21 o 
  -3  14  12       13.48       12.88      5.58 o 
  -2  14  12      113.92      111.77      4.80 o 
  -1  14  12        0.00        1.94      3.00 o 
   0  14  12       78.51       66.42      4.39 o 
   1  14  12        0.28       -1.17      4.26 o 
   2  14  12        0.09        3.76      4.29 o 
   3  14  12        0.78       -7.08      7.08 o 
  -6  15  12        0.28       -3.48      3.48 o 
  -5  15  12        3.01        1.69      2.89 o 
  -4  15  12       20.49       24.11      3.64 o 
  -3  15  12        3.66        1.19      3.06 o 
  -2  15  12        4.28        1.92      2.88 o 
  -1  15  12        8.12       10.63      3.34 o 
   0  15  12       22.04       26.61      3.68 o 
   1  15  12       33.37       23.42      5.14 o 
   2  15  12       69.45       84.91     10.96 o 
   3  15  12        2.94       -3.39      8.07 o 
   4  15  12       82.23       75.25     11.26 o 
  -6  16  12      216.42      246.26      7.63 o 
  -5  16  12      102.33      120.65      5.36 o 
  -4  16  12       11.18        5.35      3.58 o 
  -3  16  12        3.08       -0.76      3.14 o 
  -2  16  12       19.97       16.93      3.69 o 
  -1  16  12      117.74       96.62      5.31 o 
   0  16  12       45.01       57.05      5.46 o 
   1  16  12        1.24        8.95      4.90 o 
   2  16  12      130.16      155.35     24.32 o 
   3  16  12        3.30       -2.89      8.07 o 
   4  16  12        2.25       -8.07      8.07 o 
  -6  17  12       10.14       11.08      5.55 o 
  -5  17  12       85.40      106.20      5.96 o 
  -4  17  12       24.47       28.19      4.48 o 
  -3  17  12       46.65       39.79      4.19 o 
  -2  17  12       27.42       24.90      3.53 o 
  -1  17  12        5.91        8.92      3.49 o 
   0  17  12        4.90        5.39      4.25 o 
   1  17  12        0.01       -2.98      4.74 o 
   2  17  12      105.37      125.88      7.77 o 
   3  17  12       51.70       24.42      9.37 o 
   4  17  12        2.19       -7.18      8.77 o 
  -5  18  12       19.05       20.18      4.22 o 
  -4  18  12      112.95      130.66      6.16 o 
  -3  18  12       50.99       71.72      4.87 o 
  -2  18  12        0.79        1.86      3.07 o 
  -1  18  12       29.09       25.40      5.23 o 
   0  18  12       53.13       48.70      6.34 o 
   1  18  12       32.74       34.71      6.68 o 
   2  18  12        0.42       -3.53      4.75 o 
   3  18  12        5.11        1.00      8.17 o 
  -5  19  12        0.58        1.24      3.67 o 
  -4  19  12        0.11        1.18      3.64 o 
  -3  19  12       56.25       58.29      4.73 o 
  -2  19  12       40.50       48.75      4.34 o 
  -1  19  12      108.05      117.38      7.53 o 
   0  19  12        0.57        4.40      5.03 o 
   1  19  12       43.58       47.90      6.52 o 
   2  19  12       62.43       60.94     10.47 o 
   3  19  12       33.43        9.77      9.07 o 
  -4  20  12      157.88      165.41      7.61 o 
  -3  20  12       45.56       48.14      4.65 o 
  -2  20  12       39.14       51.21      5.27 o 
  -1  20  12       96.26      105.36      6.44 o 
   0  20  12       84.48      106.25      8.48 o 
   1  20  12      103.10      102.58     13.70 o 
   2  20  12        1.76       -3.18      5.33 o 
   3  20  12        1.02       -7.38      8.27 o 
  -4  21  12        0.01       -4.13      4.13 o 
  -3  21  12        0.82       -0.58      3.65 o 
  -2  21  12        0.55       -1.42      4.18 o 
  -1  21  12       52.55       61.73      5.97 o 
   0  21  12       10.81       -4.02      5.36 o 
   1  21  12       12.59       12.39      5.73 o 
   2  21  12       27.07       31.49     10.32 o 
  -3  22  12        0.10        0.44      4.66 o 
  -2  22  12       42.14       42.86      5.41 o 
  -1  22  12      130.47      137.71      7.47 o 
   0  22  12       87.03      112.89      9.01 o 
   1  22  12      122.94      116.15      8.94 o 
  -2  23  12       52.26       61.28      6.49 o 
  -1  23  12       28.52       41.41      5.70 o 
   0  23  12       61.97       74.38      8.16 o 
   1  23  12        2.35       -0.80      7.87 o 
  -7   1  13       11.93       17.08      3.59 o 
  -6   1  13       39.78       43.12      4.04 o 
  -5   1  13       23.59       22.59      3.03 o 
  -4   1  13        0.02       -0.98      2.32 o 
  -3   1  13        0.36       -1.96      1.96 o 
  -2   1  13       22.54       28.63      2.62 o 
  -1   1  13        3.46        0.14      2.14 o 
   0   1  13       39.74       40.59      5.38 o 
  -7   2  13        0.52       -1.04      3.11 o 
  -6   2  13        0.40       -0.50      2.77 o 
  -5   2  13       24.88       21.16      3.02 o 
  -4   2  13        5.06        2.11      2.44 o 
  -3   2  13       73.46       74.52      3.39 o 
  -2   2  13       23.57       27.51      2.57 o 
  -1   2  13      121.93      127.47      4.78 o 
   0   2  13        0.06        3.78      3.15 o 
  -7   3  13        0.46       -0.30      3.18 o 
  -6   3  13       13.86       12.33      3.21 o 
  -5   3  13        0.01       -1.42      2.51 o 
  -4   3  13       18.12       17.66      2.73 o 
  -3   3  13       44.45       39.83      2.94 o 
  -2   3  13        9.57       16.61      2.42 o 
  -1   3  13        3.67        3.13      2.15 o 
   0   3  13       24.84       27.41      5.83 o 
   1   3  13       31.94       32.29      8.87 o 
  -7   4  13        1.11        0.96      3.26 o 
  -6   4  13       59.91       52.34      3.95 o 
  -5   4  13       59.61       59.44      4.20 o 
  -4   4  13        1.17        1.63      2.41 o 
  -3   4  13      249.58      238.81      5.43 o 
  -2   4  13       15.00       11.95      2.64 o 
  -1   4  13        0.45        0.29      2.04 o 
   0   4  13       37.53       51.79      4.47 o 
   1   4  13       17.62       24.84      4.75 o 
   2   4  13       23.23       43.65      9.77 o 
  -7   5  13        0.14       -3.01      3.28 o 
  -6   5  13       11.99        6.63      3.77 o 
  -5   5  13        2.06        2.50      2.57 o 
  -4   5  13       21.13       15.61      2.75 o 
  -3   5  13        0.30        0.94      2.33 o 
  -2   5  13        6.92       10.48      2.31 o 
  -1   5  13        1.76        2.46      2.83 o 
   0   5  13       51.38       53.49      4.53 o 
   1   5  13        0.10        1.61     11.11 o 
   2   5  13       32.76       35.38      9.07 o 
   3   5  13       29.39       28.70      8.97 o 
  -7   6  13       11.00       11.72      3.48 o 
  -6   6  13       10.92       10.62      3.26 o 
  -5   6  13       22.00       19.70      3.04 o 
  -4   6  13       38.89       27.49      3.04 o 
  -3   6  13        4.13        4.54      2.44 o 
  -2   6  13        0.01        1.10      2.23 o 
  -1   6  13       85.02       84.72      4.66 o 
   0   6  13        6.02        4.67      2.91 o 
   1   6  13        8.74        7.37      4.46 o 
   2   6  13      104.63      122.82      7.41 o 
  -7   7  13        0.00       -1.57      3.21 o 
  -6   7  13        4.23        2.67      3.36 o 
  -5   7  13       16.70       16.33      2.99 o 
  -4   7  13       21.99       17.65      2.87 o 
  -3   7  13        9.25       13.10      2.66 o 
  -2   7  13        4.96        0.52      2.29 o 
  -1   7  13        0.03       -1.69      3.05 o 
   0   7  13        6.82        9.12      2.98 o 
   1   7  13        5.76        1.18      5.63 o 
   2   7  13       54.35       50.33      5.94 o 
   3   7  13        1.63       -6.78      6.78 o 
  -7   8  13       19.00       16.35      3.64 o 
  -6   8  13       43.48       36.62      3.77 o 
  -5   8  13       23.61       18.82      3.72 o 
  -4   8  13       21.11       18.12      2.83 o 
  -3   8  13        0.03       -2.30      2.30 o 
  -2   8  13      122.68      107.78      4.76 o 
  -1   8  13       21.02       17.81      3.38 o 
   0   8  13        8.21        7.31      3.01 o 
   1   8  13        2.96       -0.39      3.33 o 
   2   8  13        6.48        8.59      7.52 o 
   3   8  13        0.05       -5.68      7.18 o 
   4   8  13      103.18      101.16     11.26 o 
   5   8  13        2.93       -7.87      9.17 o 
  -7   9  13        3.78        1.47      3.64 o 
  -6   9  13        0.00        0.45      3.07 o 
  -5   9  13       16.15       15.57      3.11 o 
  -4   9  13       15.83       12.01      2.75 o 
  -3   9  13       28.58       26.60      3.03 o 
  -2   9  13       67.97       69.53      3.84 o 
  -1   9  13       35.76       39.94      4.73 o 
   0   9  13        0.32       -3.99      3.99 o 
   1   9  13        9.18       13.34      3.74 o 
   2   9  13        0.53       -3.28      4.86 o 
   3   9  13       64.23       73.16      9.77 o 
   4   9  13       14.14       -1.40      8.57 o 
   5   9  13       17.62       -6.58      9.77 o 
  -7  10  13        2.21        6.52      3.61 o 
  -6  10  13       24.16       18.88      3.54 o 
  -5  10  13        4.02        2.45      2.83 o 
  -4  10  13       18.44       13.45      2.87 o 
  -3  10  13       34.31       36.10      3.40 o 
  -2  10  13       79.13       74.77      4.03 o 
  -1  10  13        0.75        3.72      3.11 o 
   0  10  13       89.08       83.62      4.75 o 
   1  10  13        0.32       -2.64      3.53 o 
   2  10  13       20.81       20.00      4.22 o 
   3  10  13       52.57       23.42      8.27 o 
   4  10  13        0.26        0.10      8.47 o 
  -6  11  13        3.13        3.15      3.11 o 
  -5  11  13        0.07       -2.73      2.73 o 
  -4  11  13        8.41        6.12      2.74 o 
  -3  11  13       34.66       42.40      3.55 o 
  -2  11  13       78.79       85.71      4.61 o 
  -1  11  13        1.67        1.17      3.09 o 
   0  11  13        7.49        4.27      3.16 o 
   1  11  13       56.47       56.26      6.35 o 
   2  11  13        1.81       -2.36      4.12 o 
   3  11  13       30.85       32.19      8.77 o 
   4  11  13        2.26       -8.17      8.17 o 
  -6  12  13       37.34       48.47      4.15 o 
  -5  12  13        3.33        2.24      2.94 o 
  -4  12  13       57.42       60.35      3.76 o 
  -3  12  13        4.81        1.43      3.05 o 
  -2  12  13       14.43       14.71      3.05 o 
  -1  12  13        1.81        1.47      3.68 o 
   0  12  13      130.86      122.96      5.52 o 
   1  12  13       30.52       19.39      9.05 o 
   2  12  13       44.40       35.67      5.10 o 
   3  12  13       37.72       28.50      8.77 o 
   4  12  13       28.74       28.80     10.37 o 
  -6  13  13       17.07       21.60      3.73 o 
  -5  13  13        3.35       -0.14      3.13 o 
  -4  13  13       46.89       53.43      3.99 o 
  -3  13  13       53.65       65.33      4.52 o 
  -2  13  13        0.35       -1.23      2.72 o 
  -1  13  13       48.05       39.31      4.26 o 
   0  13  13       82.58       83.99      4.90 o 
   1  13  13        1.54       -2.78      4.47 o 
   2  13  13        0.04       -0.13      4.26 o 
   3  13  13        3.23        3.39      8.07 o 
   4  13  13        0.59       -8.27      8.27 o 
  -6  14  13       21.36       23.95      4.26 o 
  -5  14  13        1.73       -1.11      3.71 o 
  -4  14  13       37.53       42.99      4.24 o 
  -3  14  13       22.40       21.95      3.75 o 
  -2  14  13      107.82      122.93      5.16 o 
  -1  14  13       17.78       11.96      3.52 o 
   0  14  13        7.33       -0.85      3.24 o 
   1  14  13       31.70       36.33      5.65 o 
   2  14  13        0.78        2.25      9.57 o 
   3  14  13       57.78       45.45      9.67 o 
   4  14  13        1.31       -3.09      8.97 o 
  -5  15  13      146.61      156.38      5.98 o 
  -4  15  13       19.15       20.72      3.82 o 
  -3  15  13      151.13      151.52      6.19 o 
  -2  15  13       54.42       63.24      4.32 o 
  -1  15  13       90.86      100.16      5.58 o 
   0  15  13        4.57        6.18      4.53 o 
   1  15  13        2.37        0.15      4.93 o 
   2  15  13       30.61       22.30      5.26 o 
   3  15  13       47.48       42.36     10.07 o 
  -5  16  13        9.90       10.04      3.67 o 
  -4  16  13       65.30       77.78      6.02 o 
  -3  16  13        0.37        1.83      3.50 o 
  -2  16  13       38.09       50.87      4.18 o 
  -1  16  13       44.83       56.35      4.88 o 
   0  16  13        0.11       -4.88      4.88 o 
   1  16  13       20.03       10.36      5.28 o 
   2  16  13       50.46       61.90      8.92 o 
   3  16  13        6.37       -4.58      8.27 o 
  -5  17  13       18.86       18.17      3.94 o 
  -4  17  13       15.59       19.02      3.95 o 
  -3  17  13      192.63      199.44      8.80 o 
  -2  17  13       23.49       28.26      4.70 o 
  -1  17  13       52.64       55.03      6.28 o 
   0  17  13        6.40        5.00      6.23 o 
   1  17  13        3.07        4.43      5.39 o 
   2  17  13      120.07      144.41     16.40 o 
   3  17  13       23.28        1.69      8.77 o 
  -4  18  13      132.10      167.24      6.99 o 
  -3  18  13        0.26       -4.23      4.23 o 
  -2  18  13        0.75        2.29      3.40 o 
  -1  18  13        0.05        5.19      4.83 o 
   0  18  13      168.61      187.53     10.43 o 
   1  18  13       12.34       15.66      5.93 o 
   2  18  13        0.03       -2.03     10.17 o 
  -4  19  13       26.40       34.32      4.79 o 
  -3  19  13        7.33        2.10      4.58 o 
  -2  19  13        1.47        6.57      4.39 o 
  -1  19  13        7.97        9.21      6.00 o 
   0  19  13      292.99      315.57     17.84 o 
   1  19  13        0.32       -0.54      5.57 o 
   2  19  13      153.40      182.25     12.81 o 
  -3  20  13        7.21        6.52      4.35 o 
  -2  20  13      376.27      481.96     12.30 o 
  -1  20  13        0.22       -4.12      5.68 o 
   0  20  13        1.86       -3.70      5.75 o 
   1  20  13       68.97       89.32     15.65 o 
  -3  21  13      105.30      105.37      7.67 o 
  -2  21  13      214.55      244.80      9.09 o 
  -1  21  13      102.13       93.42      8.86 o 
   0  21  13      157.66      173.54     11.11 o 
  -7   0  14       24.22       22.33      5.48 o 
  -6   0  14       15.51       31.31      5.83 o 
  -5   0  14        0.06       -1.13      3.87 o 
  -4   0  14      181.51      197.61      7.82 o 
  -3   0  14       67.83       73.98      5.04 o 
  -2   0  14      664.98      688.65     13.88 o 
  -1   0  14       19.11       25.65      4.01 o 
   0   0  14       20.75       11.16      8.87 o 
  -7   1  14        0.26       -1.38      3.28 o 
  -6   1  14       96.68      103.72      4.91 o 
  -5   1  14        2.33       -0.33      2.79 o 
  -4   1  14      267.10      284.29      8.19 o 
  -3   1  14        0.33        0.67      2.34 o 
  -2   1  14        7.83        4.68      2.32 o 
  -1   1  14       25.63       26.25      2.88 o 
   0   1  14       81.59       81.05      5.90 o 
  -7   2  14        0.28        0.60      3.34 o 
  -6   2  14        6.80        7.80      3.23 o 
  -5   2  14       52.04       54.26      3.84 o 
  -4   2  14      127.67      123.59      4.56 o 
  -3   2  14        5.33        4.02      2.43 o 
  -2   2  14       62.81       68.12      3.47 o 
  -1   2  14       32.27       41.32      3.13 o 
   0   2  14       85.74       80.72      6.19 o 
   1   2  14        9.06        6.58      8.37 o 
  -7   3  14        0.10        2.71      3.41 o 
  -6   3  14       80.04       71.69      4.51 o 
  -5   3  14        0.64       -2.74      2.74 o 
  -4   3  14        5.06        4.96      2.62 o 
  -3   3  14       33.46       34.02      2.99 o 
  -2   3  14       83.53       89.53      3.83 o 
  -1   3  14        1.14       -0.71      2.36 o 
   0   3  14        0.24       -4.07      4.07 o 
   1   3  14        0.00       -7.18      7.18 o 
   2   3  14       67.05       81.63     11.86 o 
  -7   4  14        2.03        7.45      3.44 o 
  -6   4  14      184.45      180.32      6.00 o 
  -5   4  14        2.56       -0.32      2.81 o 
  -4   4  14        1.14       -2.48      2.48 o 
  -3   4  14       25.57       30.31      2.97 o 
  -2   4  14        0.12       -2.28      2.28 o 
  -1   4  14        0.01        2.50      2.46 o 
   0   4  14      111.10      123.45      6.24 o 
   1   4  14        0.17       -1.21      5.68 o 
   2   4  14       84.35       81.63     11.96 o 
   3   4  14       44.99       48.44     10.76 o 
  -6   5  14       16.76       20.51      3.88 o 
  -5   5  14       60.14       63.05      4.03 o 
  -4   5  14        7.48        5.56      2.65 o 
  -3   5  14        0.00       -2.27      2.27 o 
  -2   5  14        0.00       -0.56      2.25 o 
  -1   5  14        6.48       11.33      3.61 o 
   0   5  14       75.93       81.63      4.65 o 
   1   5  14        0.01       -3.05     11.71 o 
   2   5  14       70.31       93.89     12.16 o 
  -6   6  14        0.71       -0.14      3.15 o 
  -5   6  14        4.23        0.42      2.83 o 
  -4   6  14       20.33       14.08      2.93 o 
  -3   6  14        0.88       -1.19      2.48 o 
  -2   6  14        0.54        2.71      2.36 o 
  -1   6  14        0.58       -1.73      3.11 o 
   0   6  14       28.63       27.13      3.57 o 
   1   6  14        7.34        8.99      4.98 o 
   2   6  14        2.16       -4.95      4.95 o 
  -6   7  14        0.86       -0.33      3.62 o 
  -5   7  14        0.48        2.46      2.89 o 
  -4   7  14       25.35       27.35      3.21 o 
  -3   7  14       27.64       34.65      3.28 o 
  -2   7  14       12.95       10.32      2.70 o 
  -1   7  14        1.03        2.49      3.08 o 
   0   7  14       50.88       66.05      4.54 o 
   1   7  14        0.38       -3.50      3.50 o 
   2   7  14        0.02        6.91      5.41 o 
   3   7  14       27.62       30.90      8.67 o 
  -6   8  14       38.45       51.45      4.25 o 
  -5   8  14       16.80       19.37      3.38 o 
  -4   8  14        2.47        3.11      2.73 o 
  -3   8  14       52.62       45.74      3.51 o 
  -2   8  14       56.23       56.28      3.91 o 
  -1   8  14        1.09       -1.62      4.29 o 
   0   8  14       45.15       48.11      4.18 o 
   1   8  14      122.60      132.96      6.61 o 
   2   8  14        1.02        2.81      4.19 o 
   3   8  14       38.16       34.19      9.17 o 
   4   8  14        3.08       -4.68      8.77 o 
  -6   9  14        3.85        2.63      4.06 o 
  -5   9  14       77.99       82.32      4.44 o 
  -4   9  14        3.08        5.52      2.83 o 
  -3   9  14        3.96        4.51      2.80 o 
  -2   9  14      147.49      183.14      5.92 o 
  -1   9  14        0.03        3.82      3.34 o 
   0   9  14       33.57       35.50      4.86 o 
   1   9  14        9.89       18.59      6.14 o 
   2   9  14        4.02        0.61      8.92 o 
   3   9  14        0.01       -7.87      7.87 o 
   4   9  14       31.13        8.87      9.37 o 
  -6  10  14       68.96       86.74      4.84 o 
  -5  10  14       15.23       18.46      3.52 o 
  -4  10  14      120.56      132.13      4.88 o 
  -3  10  14       18.22       21.71      3.26 o 
  -2  10  14       20.64       24.28      3.43 o 
  -1  10  14       17.09       20.89      3.88 o 
   0  10  14        0.87        1.33      3.30 o 
   1  10  14       29.00       32.95      4.73 o 
   2  10  14       56.64       54.72     12.81 o 
   3  10  14       35.92       18.34      8.57 o 
   4  10  14       38.78       25.81     10.07 o 
  -6  11  14       27.78       27.34      3.90 o 
  -5  11  14       71.79       88.92      4.63 o 
  -4  11  14       74.35       89.28      6.32 o 
  -3  11  14        3.08        8.24      3.25 o 
  -2  11  14      198.83      240.00      6.92 o 
  -1  11  14       21.89       32.77      4.14 o 
   0  11  14       22.54       25.12      4.11 o 
   1  11  14        0.90       -3.26      3.98 o 
   2  11  14       19.14       17.54      4.98 o 
   3  11  14        3.70       -7.28      7.28 o 
  -5  12  14        7.07        8.18      3.37 o 
  -4  12  14       52.63       63.47      4.10 o 
  -3  12  14        9.34        8.79      3.67 o 
  -2  12  14       18.88       14.08      3.40 o 
  -1  12  14        2.17        3.37      3.64 o 
   0  12  14       82.63       90.71      5.28 o 
   1  12  14        0.37       -3.18      4.69 o 
   2  12  14       24.14       21.03      5.13 o 
   3  12  14       87.96       79.33     10.66 o 
  -5  13  14       27.33       33.00      3.82 o 
  -4  13  14       29.35       41.71      4.10 o 
  -3  13  14      123.68      137.72      7.71 o 
  -2  13  14       55.59       57.24      5.40 o 
  -1  13  14        3.25        4.25      3.71 o 
   0  13  14       15.27       21.00      5.24 o 
   1  13  14        1.71       -4.82      5.03 o 
   2  13  14       68.05       71.11      6.63 o 
   3  13  14        7.62        0.20      8.27 o 
  -5  14  14       24.09       22.74      4.52 o 
  -4  14  14        0.24        1.08      3.68 o 
  -3  14  14        8.29        5.61      3.64 o 
  -2  14  14       10.65       19.22      3.75 o 
  -1  14  14        7.13        3.87      5.78 o 
   0  14  14       57.98       61.35     10.47 o 
   1  14  14      193.96      214.79     12.01 o 
   2  14  14        5.40        0.50      8.07 o 
   3  14  14       49.43       51.73     10.66 o 
  -5  15  14       97.90      107.93      5.56 o 
  -4  15  14        1.13        7.26      3.95 o 
  -3  15  14        6.35        4.44      4.05 o 
  -2  15  14       13.46        6.17      3.49 o 
  -1  15  14       15.50       19.58      5.73 o 
   0  15  14      140.82      150.67     10.81 o 
   1  15  14        1.26        3.13      6.33 o 
   2  15  14       11.82       -0.30      8.37 o 
  -4  16  14        7.39        2.05      3.91 o 
  -3  16  14        0.38        3.16      3.82 o 
  -2  16  14       14.17       10.17      3.59 o 
  -1  16  14       92.89      111.37      7.56 o 
   0  16  14      243.72      270.02     23.42 o 
   1  16  14       83.27       93.83      8.10 o 
   2  16  14       48.92       59.80     10.86 o 
  -4  17  14        2.41        4.33      3.95 o 
  -3  17  14       11.41       17.04      4.24 o 
  -2  17  14        4.15        2.01      3.66 o 
  -1  17  14        6.07        3.94      7.69 o 
   0  17  14       10.97        6.60      6.19 o 
   1  17  14        1.22        4.38      5.78 o 
  -3  18  14       30.58       31.93      4.56 o 
  -2  18  14      112.58      128.96      6.91 o 
  -1  18  14       24.89       16.89      8.02 o 
   0  18  14       65.98       72.18      7.93 o 
   1  18  14      111.42      118.59      8.84 o 
  -2  19  14        9.04        5.21      4.71 o 
  -1  19  14        0.08       -5.84      5.84 o 
   0  19  14      180.02      215.66     16.45 o 
  -6   1  15       22.51       22.55      3.76 o 
  -5   1  15       13.75       22.26      3.49 o 
  -4   1  15        6.17        7.90      2.98 o 
  -3   1  15       30.60       35.10      3.23 o 
  -2   1  15      214.43      217.47      5.94 o 
  -1   1  15      401.98      449.17      8.75 o 
   0   1  15      222.73      236.15      8.96 o 
   1   1  15       96.30      114.32     14.25 o 
  -6   2  15        0.45       -1.10      3.24 o 
  -5   2  15        7.72        8.30      3.22 o 
  -4   2  15      217.70      241.20      6.28 o 
  -3   2  15       94.10       98.14      4.27 o 
  -2   2  15      189.29      205.83      5.31 o 
  -1   2  15       39.62       46.37      3.51 o 
   0   2  15      163.39      168.01      9.05 o 
   1   2  15        3.23        2.69      8.87 o 
   2   2  15      117.63       85.31     13.26 o 
  -6   3  15       36.67       39.04      4.11 o 
  -5   3  15       25.85       28.64      3.62 o 
  -4   3  15      146.58      150.34      5.22 o 
  -3   3  15       60.41       68.04      3.83 o 
  -2   3  15       13.55       14.78      3.09 o 
  -1   3  15       39.22       38.72      3.35 o 
   0   3  15        1.17       -1.56      4.69 o 
   1   3  15       76.81       78.54     12.56 o 
   2   3  15       97.62      106.24     14.05 o 
  -6   4  15      179.08      186.74      6.33 o 
  -5   4  15       20.06       19.04      3.46 o 
  -4   4  15       61.95       72.59      4.19 o 
  -3   4  15        5.43        4.28      2.72 o 
  -2   4  15        0.01       -0.38      2.50 o 
  -1   4  15       93.36      104.24      4.44 o 
   0   4  15       38.44       43.76      6.86 o 
   1   4  15      173.12      175.73      9.48 o 
   2   4  15       33.44       35.18     10.76 o 
  -6   5  15       17.01       18.90      3.71 o 
  -5   5  15       33.44       30.00      3.59 o 
  -4   5  15        7.13        3.75      2.99 o 
  -3   5  15       18.87       14.98      2.99 o 
  -2   5  15        9.16       10.65      2.88 o 
  -1   5  15        3.09       -1.67      4.78 o 
   0   5  15       23.44       26.24      4.66 o 
   1   5  15       13.16        7.44      5.56 o 
   2   5  15      104.46      117.41     14.25 o 
  -6   6  15        2.82        1.91      3.37 o 
  -5   6  15       45.73       40.19      3.93 o 
  -4   6  15        4.30        4.58      2.99 o 
  -3   6  15       17.67       16.95      3.03 o 
  -2   6  15       12.43       15.66      3.20 o 
  -1   6  15       20.60       19.79      3.99 o 
   0   6  15       45.98       44.50      6.57 o 
   1   6  15      334.11      370.90     13.10 o 
   2   6  15      367.06      393.43     18.84 o 
  -5   7  15        9.91        6.10      3.25 o 
  -4   7  15        0.72       -0.71      2.89 o 
  -3   7  15        5.77       -0.52      2.83 o 
  -2   7  15        3.87       -1.45      2.85 o 
  -1   7  15        0.04        3.75      3.53 o 
   0   7  15      215.04      227.99      8.78 o 
   1   7  15      167.03      197.61      8.23 o 
   2   7  15       41.04       43.75      8.87 o 
   3   7  15       56.95       58.31      9.97 o 
  -5   8  15        3.40        2.36      3.14 o 
  -4   8  15       10.89       10.59      3.22 o 
  -3   8  15        1.11       -2.61      2.83 o 
  -2   8  15      131.92      144.81      5.78 o 
  -1   8  15      152.99      168.39      6.93 o 
   0   8  15      246.99      283.18      8.56 o 
   1   8  15        1.57        0.64      4.18 o 
   2   8  15       16.11       14.88      5.00 o 
   3   8  15        8.77       -2.79      7.87 o 
  -5   9  15        0.29        5.40      3.26 o 
  -4   9  15      373.61      391.90      8.17 o 
  -3   9  15       61.57       64.24      4.56 o 
  -2   9  15      169.90      188.44      6.53 o 
  -1   9  15      144.03      168.76      7.02 o 
   0   9  15       17.05       29.80      4.27 o 
   1   9  15       38.35       43.77      5.27 o 
   2   9  15       13.72       20.07      5.26 o 
   3   9  15        1.40       -7.48      7.48 o 
  -5  10  15       30.59       34.66      3.95 o 
  -4  10  15        2.03       -3.02      3.02 o 
  -3  10  15       37.91       39.95      4.20 o 
  -2  10  15        7.82        7.89      3.53 o 
  -1  10  15       55.33       53.68      5.50 o 
   0  10  15       10.30       19.29      4.16 o 
   1  10  15        6.53        4.65      5.18 o 
   2  10  15       72.28       72.96      6.61 o 
  -5  11  15        0.32        2.37      3.34 o 
  -4  11  15       11.93       12.41      3.34 o 
  -3  11  15       31.01       38.85      4.15 o 
  -2  11  15      169.16      180.73      6.43 o 
  -1  11  15        0.62       -0.30      4.14 o 
   0  11  15        0.03       -1.03      3.56 o 
   1  11  15        0.34       -2.61      5.18 o 
   2  11  15        3.48       -5.28      7.48 o 
  -4  12  15      538.88      590.83     12.21 o 
  -3  12  15        0.81       -0.71      3.44 o 
  -2  12  15      175.42      193.53      6.71 o 
  -1  12  15       36.27       45.73      4.94 o 
   0  12  15        6.68        4.46      6.36 o 
   1  12  15       53.56       39.76      6.45 o 
   2  12  15       10.29        0.40      7.87 o 
  -4  13  15      116.12      151.42      8.71 o 
  -3  13  15       55.28       70.10      4.87 o 
  -2  13  15      108.17      133.48      5.88 o 
  -1  13  15       14.99       19.54      4.89 o 
   0  13  15      458.96      488.22     16.10 o 
   1  13  15       10.56       13.90      5.80 o 
   2  13  15       57.51       57.21     10.37 o 
  -4  14  15       19.78       16.66      3.95 o 
  -3  14  15        3.06        6.71      4.02 o 
  -2  14  15      558.93      633.74     12.43 o 
  -1  14  15       24.09       20.12      4.52 o 
   0  14  15        0.58       -1.88      5.69 o 
   1  14  15       12.46       13.29      5.90 o 
  -3  15  15        4.62        2.64      4.11 o 
  -2  15  15        3.19        1.06      3.78 o 
  -1  15  15       16.91       17.30      5.74 o 
   0  15  15       59.69       65.94      7.80 o 
   1  15  15        3.12        2.59      9.42 o 
  -2  16  15        4.37        2.66      3.92 o 
  -1  16  15      148.60      166.50     10.60 o 
   0  16  15      229.06      287.44     13.06 o 
  -5   0  16      298.10      331.86     11.35 o 
  -4   0  16      392.71      457.59     13.09 o 
  -3   0  16      378.90      416.34     11.58 o 
  -2   0  16      154.59      151.06     11.61 o 
  -1   0  16        3.46       -4.74      4.74 o 
   0   0  16      102.53       93.09     14.75 o 
   1   0  16        9.79        2.19     10.17 o 
  -5   1  16       50.00       56.37      4.34 o 
  -4   1  16       72.21       91.97      5.54 o 
  -3   1  16      241.35      262.03      7.37 o 
  -2   1  16       74.87       79.19      4.06 o 
  -1   1  16        8.16        5.31      3.41 o 
   0   1  16        5.08       -0.81      4.45 o 
   1   1  16       21.35       25.72      7.96 o 
   2   1  16       17.97       12.56     10.76 o 
  -5   2  16       15.97       13.98      3.56 o 
  -4   2  16       11.47       10.43      3.23 o 
  -3   2  16       58.98       83.24      5.84 o 
  -2   2  16       64.44       77.09      4.01 o 
  -1   2  16      199.58      201.91      6.11 o 
   0   2  16       64.28       72.42      7.83 o 
   1   2  16        5.20        0.20      9.97 o 
   2   2  16        8.74       -8.37      9.67 o 
  -5   3  16       66.41       75.52      4.70 o 
  -4   3  16       41.11       39.96      4.98 o 
  -3   3  16        0.09       -0.97      2.89 o 
  -2   3  16      206.54      220.29      5.83 o 
  -1   3  16       51.89       63.46      4.90 o 
   0   3  16       26.01       23.23      4.54 o 
   1   3  16       44.56       63.29     13.75 o 
   2   3  16        0.46       -0.20      9.97 o 
  -5   4  16       20.86       24.88      3.85 o 
  -4   4  16       37.62       41.01      3.85 o 
  -3   4  16        2.61        2.71      2.94 o 
  -2   4  16        8.88       -0.34      4.47 o 
  -1   4  16       33.07       43.99      4.35 o 
   0   4  16      461.41      478.33     13.04 o 
   1   4  16      295.61      315.81     22.92 o 
   2   4  16        5.28       14.55     11.26 o 
  -5   5  16        0.47       -1.73      3.28 o 
  -4   5  16        3.85        2.76      3.08 o 
  -3   5  16        0.18       -2.39      2.90 o 
  -2   5  16        2.02       -3.04      3.04 o 
  -1   5  16       85.99       93.76      5.46 o 
   0   5  16       67.29       71.36      6.12 o 
   1   5  16       23.01       24.56      5.07 o 
  -4   6  16        0.95       -2.93      2.93 o 
  -3   6  16       28.04       24.92      3.38 o 
  -2   6  16      320.39      317.03      8.28 o 
  -1   6  16        0.89       -1.46      3.80 o 
   0   6  16       15.82       11.75      4.88 o 
   1   6  16       11.05        3.78      5.82 o 
   2   6  16       91.16       98.27     10.56 o 
  -4   7  16       97.37      112.20      5.11 o 
  -3   7  16       55.84       59.85      4.08 o 
  -2   7  16       15.57        6.67      3.46 o 
  -1   7  16        0.00       -3.70      3.81 o 
   0   7  16      108.37      119.90      7.31 o 
   1   7  16       11.89       12.81      4.83 o 
   2   7  16       67.75       78.45      6.81 o 
  -4   8  16       22.99       21.39      4.00 o 
  -3   8  16        0.67        0.18      3.29 o 
  -2   8  16        4.84        2.09      3.35 o 
  -1   8  16      185.58      195.94      7.88 o 
   0   8  16       41.87       44.26      5.81 o 
   1   8  16       10.10        6.66      5.14 o 
  -4   9  16      274.98      286.99      7.36 o 
  -3   9  16        8.69        9.41      3.71 o 
  -2   9  16        4.98        3.58      3.89 o 
  -1   9  16       35.42       49.32      5.74 o 
   0   9  16       17.32       14.07      5.22 o 
   1   9  16       33.63       39.08      6.41 o 
  -3  10  16      241.13      273.38     12.75 o 
  -2  10  16       17.90       14.96      4.04 o 
  -1  10  16        3.76        1.11      4.19 o 
   0  10  16       13.07       15.60      5.38 o 
   1  10  16        5.10        0.45      5.60 o 
  -3  11  16       66.12       80.80      5.23 o 
  -2  11  16      289.22      301.48      8.55 o 
  -1  11  16      120.99      150.67      7.26 o 
   0  11  16       89.58       88.59     10.57 o 
  -3  12  16      231.38      242.57     12.76 o 
  -2  12  16       40.20       46.09      4.80 o 
  -1  12  16       17.69       16.60      4.58 o 
   0  12  16        4.79       -5.52      5.52 o 
  -2  13  16      238.14      268.32     11.69 o 
  -1  13  16        0.80       -4.75      5.31 o 
  -3   1  17        2.76        1.31      3.07 o 
  -2   1  17       95.00      105.01      5.57 o 
  -1   1  17        0.14       -3.26      3.26 o 
   0   1  17       10.43       11.27      7.26 o 
  -3   2  17       21.35       28.98      3.74 o 
  -2   2  17       97.03      105.70      5.55 o 
  -1   2  17       42.27       57.30      4.85 o 
   0   2  17       18.69       10.21      4.47 o 
  -3   3  17       19.81       29.89      3.76 o 
  -2   3  17        0.05       -2.47      3.12 o 
  -1   3  17       12.18       14.63      3.91 o 
   0   3  17       22.71       31.47      4.96 o 
  -3   4  17        0.04        0.04      3.10 o 
  -2   4  17       12.60        8.51      3.28 o 
  -1   4  17       25.43       35.00      5.26 o 
   0   4  17        2.73        1.57      4.42 o 
  -3   5  17        0.27        0.78      3.68 o 
  -2   5  17       34.01       37.01      4.58 o 
  -1   5  17       52.00       56.41      5.10 o 
   0   5  17       10.80       10.28      4.98 o 
  -2   6  17        0.46       -2.11      4.05 o 
  -1   6  17        1.14       -3.75      3.75 o 
   0   6  17        0.51       -4.39      6.88 o 
  -2   7  17      142.54      143.71      5.99 o 
  -1   7  17        5.13        3.11      4.10 o 
                                                 
